# Supplementary material for: Gestational diabetes augments group B Streptococcus infection by disrupting maternal immunity and the vaginal microbiota
Source: Nat Commun. 2024 Feb 3;15:1035. doi: 10.1038/s41467-024-45336-6 (PMC10838280; doi:10.1038/s41467-024-45336-6)
Supplement: Supplementary file 4 — Source Data [file 41467_2024_45336_MOESM4_ESM.xlsx]

## Sheet: Fig. 1
	Panel C							Panel D				Panel E				Panel F			Panel H					Panel J					Panel K
	Pregnant control			GDM					Bacteremia	No bacteremia			Demise	No Demise		Fetal weights			Control		GDM			Female		Male			Female		Male
	Vagina	Cervix	Uterus	Vagina	Cervix	Uterus		Control	6	20		Control	7	19		Control	GDM		Placenta	Fetal Liver	Placenta	Fetal Liver		Control	GDM	Control	GDM		Control	GDM	Control	GDM
	3.7037e+06	1.0906e+07	4089.32	8.93705e+07	2.43129e+07	1.75594e+07		GDM	12	28		GDM	17	23		0.4516	0.6033		198.728	1	4.75285e+08	1.57407e+07		1	4.75285e+08	2817.78	1		1	1.57407e+07	1	1
	6.69643e+07	7.08333e+06	569169	374251	1	1										0.3688	0.6281		1	1	954545	588235		1	340991	171.821	1614.99		1	37644.8	1	3816.79
	4.82353e+06	13281.2	1	6.9896e+07	2800000	1.04996e+07										0.398	0.6028		690.608	1	3.43643e+08	1.63934e+06		668.449	1776.65	1	132.837		1157.41	1712.33	1	1
	3.33333e+06	966608	1	170364501	1.90141e+06	1.44314e+07										0.3387	0.6114		1	1	1.14855e+06	759804		6.62252e+08	1	1	6601.61		8.75796e+06	1	1	758.725
	1.71453e+08	5.20833e+06	222.295	1.82863e+07	5.61024e+06	2.08132e+07										0.3003	0.6426		1	1	8.93238e+07	1.0865e+06		117820324	1.29648e+06	1	6586.83		3.59195e+06	18394.6	1	1
	3.23034e+07	2.06093e+06	1	269923	1	1										0.374	0.6591		1	1	458884	538922		5.82751e+08	5467.2	1	269.107		5.2459e+06	1	1	1
	3.53484e+07	4.87805e+07	178729	4.49236e+08	3.78788e+06	284143										0.344	0.64		1	1	1.06164e+06	394737		3.46901e+08	1	1	2.18914e+08		2.29592e+07	1	1	3.31395e+06
	7.42647e+07	2.03863e+06	545.778	5.97579e+07	2.52463e+07	1										0.3472	0.6358		1	1	521958	107868		1	1	1	1		1	1	1	1
	3.57759e+08	3.11475e+07	3.21435e+08	5.8548e+08	600437	3.55865e+06										0.5151	0.6802		388.802	1	242718	69148.9		1	16007	1	1		1	3566.33	1	1
	8.05556e+06	1.70683e+07	625210084	4.41413e+07	459427	1										0.56	0.6232		1	1	260208	200000		198.728	1	368.732	1.0008e+07		1	1	1	4.65839e+06
	2.07143e+08	2.04741e+07	2.15473e+08	7.32064e+08	2.97753e+07	1										0.5295	0.5846		368.732	1	1	1		3.36364e+07	1	1	1			1	1	5.57377e+06
	105000	1	2269.45	5.9312e+08	181159	368.471										0.4891	0.6565		1	1	1	1		7.66129e+07	1	5.80357e+08	1.01709e+07		80188.7	1	1.53333e+06	48076.9
	6.3172e+07	2.80083e+06	255.763	7.35294e+08	3.45331e+06	2786.1										0.5528	0.6672		2817.78	1	1	1		2.57235e+07	1	9.84252e+08	1		52801.7	1	1.34048e+07	1
	6.39013e+07	2.98913e+06	269.664	5.63063e+08	4.06321e+06	1										0.5989	0.5825		1904.04	1295.34	1	1		1436781609	1	6.87661e+07	1		121212	1	284091	1
	7040000	1	1	219941349	1	1										0.5457	0.6223		397.772	1	1641.5	1		246914	1		974025974		1.43021e+07	1		4.6729e+06
	8800000	1.90058e+06	2170	5.68828e+08	1.43443e+07	4649.75										0.5244	0.5653		1954.51	1	1	1			222.025		275510		9554.14	759.878		2.47748e+07
	11400000	49342.1	1	7.00758e+07	7.67544e+06	1.05809e+06										0.5616	0.353		202.429	1	46673	1			3.30033e+08		1798561151			9.11885e+06		52238806
	30100000	2.02206e+06	1	1.28024e+08	1.52439e+07	327528										0.5681	0.4367		573.394	984.252	42372.9				14534.9		1915708812			1.3848e+07		1.52116e+07
	79200000	39909.6	1	1.17647e+07	5.84016e+06	3285.29										0.6092	0.3995		1742.16	1886.79	340991	37644.8			1196172249		1193317422
	65400000	2.54902e+07	40900000	1.42857e+06	553320	1										0.6294	0.403		1	1	8.28313e+06	263889		Placentae					Fetal liver
	37200000	9.89209e+06	1	1.37302e+08	1.55039e+07	4.07643e+07										0.5728	0.4036		1	1	55591.9	1.21429e+06
	118000000	3.76059e+06	1	3.75587e+07	2.13718e+06	1										0.6436	0.421		171.821	1	144422	147059
	167000000	4.02132e+07	152000000	1.69492e+08	427489	49340.7										0.5995	0.4207		179.727	1	76354.7	223577
	49500000	4.48417e+07	176000000	2.25989e+07	819672	1										0.4535	0.4026		912.409	1	23105.4	8695.65
	40300000	2.01299e+06	1	63025.2	1.59933e+06	1										0.5928	0.4242		1	1	13415.7	58823.5
	210000000	3.15495e+07	9510	394000000	5.71646e+06	1										0.9835	0.4399		953.678	452.899	104309	31413.6
				50300000	6.09418e+06	1130										0.9044	0.4574		206.271	1	315615	24011.3
				132000000	786364	125										0.8681	0.4436		1	1	61429.6	6227.76
				12500000	5.49872e+06	1450										0.9134	0.5574		1	1	10593.2	14388.5
				18800000	1.80288e+06	1										0.7947	0.4206		1	1	5536.63	3267.97
				85000000	8687.26	1600										0.8715	0.4768		1	1	1614.99	3816.79
				158000000	220751	1										0.4258	0.4394		1	1	28710.2
				8270000	1	1										0.4053	0.4985		1	1	14728.1	4016.06
				79300000	4.25439e+07	69300000										0.4047	0.9229		1	1	14174.3	2884.62
				145000000	5.33454e+06	161000										0.3984	0.7506		1	1	6373.36	4838.71
				78000000	2.04604e+07	21700										0.4324	1.002		1	1	2747.25	1141.55
				45300000	1.53885e+08	483000000										0.3954	0.7555		1	1	4.71254e+08	2.03252e+07
				67200	560.538	1										0.4479	0.7049		1	1	7.60286e+06	1.52439e+06
				92200	47202.8	1										0.3915	0.8285		1	1	5.06073e+08	3.51406e+06
				65100000	5.09119e+07	422000000										0.3842	0.8883		1	1	938134	5.68182e+06
																0.4034	0.9444		1	1	5.59498e+07	253165
																	0.4453		1	1	460829	6.94444e+06
																	0.4027		1	1	4.71698e+06	312500
																	0.4299		1	1	1.67313e+06	889175
																	0.2863		1	1	8.19209e+06	2.41228e+06
																	0.435		1	1	891.795	1
																	0.427		1	1	132.837	1
																	0.3995		1	1	1298.7	1
																	0.5841		1	1	1	1
																	0.5481		1	1	1
																	0.5644		1		1	1
																	0.583		1	1	418.527	1
																	0.4375		668.449	1157.41	460.971	1
																	0.6002		307.503	1	1776.65	1712.33
																	0.5848		1	1	121302	1
																	0.5596		1	1	1	1
																	0.5625		263.713	1	1399.78	1
																	0.63		1	1	489.716	1
																	0.6211		1	1	431.779	925.926
																	0.6547		1	1	374.532	1
																	0.5622		223.814	1	297.974	6809.34
																	0.565		1	1	1	1
																	0.6618		1	724.638	1	1
																	0.6733		1	1	1	1
																	0.6297		1	1	1	1
																	0.8098		1	1	1	1
																	0.8627		1	1	1
																	1.0047		1	1	1	1
																	0.9325		1	1	1	1
																	0.8652		1	1	1	1
																	0.8512		6.62252e+08	8.75796e+06	8.69759e+06	312500
																	0.8303		4.64684e+08	6.97279e+06	173853	97276.3
																	0.8923		1661129568		2.10526e+07	297619
																	0.8737		3.67107e+08	3.4593e+07	1.84094e+07	54347.8
																	0.8402		3.37382e+08	234694	1.88758e+07	119363
																			2.23614e+08	1.47826e+07	1.94621e+07	53571.4
																			117820324	3.59195e+06	1.01709e+07	48076.9
																			5.82751e+08	5.2459e+06	1.32013e+07	134650
																			5.40541e+08	8.43558e+07	1.78063e+07	1
																			5.71429e+08	9.42492e+06	1	1
																			4.12371e+07	1.75214e+07	1	1
																			5.0813e+08	7.2327e+06	1	1
																			6.49351e+08		228.519	1046.03
																			3.82231e+07	1.50485e+06	1
																			4.33276e+08	3.43137e+07	396.197	1655.63
																			1.57895e+07	3.94322e+06	1	1
																			3.46901e+08	2.29592e+07	192.308	1302.08
																			2.93624e+07	3.79673e+06	228.938	1533.74
																			3.01932e+08		937.5
																			2.40275e+07	4.60894e+06	1	1
																			1	1	1	1
																			1	1	1	1
																			1	1	1	1
																			1	1	1	1
																			1	1	482.625	1
																			1	1	1	1
																			1	1	1	816.993
																			1	1	1	1
																			1	1	1	1
																			1	1	1	1
																			1	1	1	1
																			1	1	1
																			1	1	1
																			1	1	1	1
																			1	1	243.902	1
																			1	1	1	1
																			1	1	1	1
																			1	1	1	367.107
																			1	1	1	1
																			1	1	1	1
																			1	1	1	1
																			1	1	260.688	1
																			1	1	243.902	1
																			1	1	1	1
																			580357143	1.53333e+06	1164.96	1
																			3.36364e+07	80188.7	720.461	1308.9
																			1	1	1366.12	1
																			1	1	1
																			1	1	585.023	1
																			1	1	1816.86	1
																			7.66129e+07	52801.7	424.448	1
																			2.57235e+07	121212	1362.4	757.576
																			984251969	1.34048e+07	237.643	1
																			1436781609	1.43021e+07	243.902	1
																			1	1	1	1
																			1	1	1	1
																			246914	9554.14	1	1
																			6.87661e+07	284091	1
																					1	1
																					222.025	759.878
																					203.915	1
																					1213.59
																					674.46	1288.66
																					381.679	1
																					1	1
																					570.776	1
																					224.82	1
																					929.368
																					1397.62	1
																					6601.61	758.725
																					1	1
																					4512.64	2377.18
																					1	1
																					7279.34	309.406
																					1	1
																					23255.8
																					1	1
																					2352.44	941.62
																					1.29648e+06	18394.6
																					226648	741240
																					8015.6	4716.98
																					6485.08	1792.11
																					4219.41	5144.03
																					2202.64	1
																					6586.83	1
																					15017.7	1
																					4574.38	1
																					859.845	1
																					5467.2	1
																					1	1
																					1206.76	853.242
																					223.414	1
																					1	1
																					1	1
																					269.107	1
																					1	1
																					1	1
																					1
																					1	1
																					1	1
																					1	1
																					1	1
																					1	1
																					1	1
																					1	1
																					2.18914e+08	3.31395e+06
																					7.18686e+06	132438
																					1.04502e+07	1.64756e+06
																					945274	8.92857e+06
																					1.16104e+06	373264
																					87719.3	5050.51
																					16007	3566.33
																					21109.8	139821
																					69511	17063.5
																					1	1
																					1	1
																					1	1
																					158.328	1
																					1	1
																					1	1
																					1	1
																					1746.51	1
																					1	1
																					1575.63	1
																					1	1
																					1450.12	1
																					487.805	1
																					1	1
																					1	1
																					1	1
																					1	1
																					1	1
																					1	1
																					213.311	1
																					1	1
																					1	1
																					1
																					1
																					1	1
																					1	1
																					1.0008e+07	4.65839e+06
																					1	2.57895e+06
																					9.99201e+06	6.94051e+06
																					1	4.27989e+06
																					1	1.10119e+06
																					1	738189
																					1	5.57377e+06
																					330033003	9.11885e+06
																					974025974	4.6729e+06
																					275510
																					14534.9
																					5769.23
																					1
																					1798561151	2.47748e+07
																					1915708812	52238806
																					1	1
																					1	1
																					1	1
																					1	1
																					1193317422	1.52116e+07
																					1196172249	1.3848e+07
																					1	1

## Sheet: Fig. 3
	Panel B
	WT A909							A909 ΔcylE							A909 Δyfho
	Control Vagina	GDM Vagina	Control cervix	GDM cervix	Control uterus	GDM uterus		Control Vagina	GDM Vagina	Control cervix	GDM cervix	Control uterus	GDM uterus		Control Vagina	GDM Vagina	Control cervix	GDM cervix	Control uterus	GDM uterus
	11400000	14800000	49342.1	3.48432e+06	1	1230		1340000	98400000	1	1170000	1	1		24500000	25800000	1.09223e+07	4396.98	1	1
	30100000	42700000	2.02206e+06	1.92857e+06	1	1		1	4900000	1	105000	1	1		12700000	147000000	3.26087e+06	2.78396e+07	1	1
	1.01974e+08	18800000	1	1.80288e+06	1	1		2780000	4710000	1	1	1	1		50800000	14000000	2.80822e+07	1	1	1
	127000000	85000000	2.19486e+07	8687.26	1	1600		1320000	489000	1	1	1	1		8890000	20900000	978053	29476.5	1	1
	19400000	158000000	6.14334e+06	220751	1510000	1		8.62069e+06	1.5377e+07	107527	68339.1	1	1		17400000	66100000	2.02922e+06	836.12	1	1
	89200000	8270000	3.42466e+07	1	1	1		2.43733e+07	7.33813e+07	1	19135.8	1	1		36200000	75100000	7.40093e+06	1	1	1
	7040000	26200000	1	6.68317e+06	1	33000			1.45939e+06		62727.3	1	1		79700000	40100000	1.96429e+06	8.59564e+06	1	1
	8800000	52400000	1.90058e+06	1.30435e+06	2170	1										19500000		7.44111e+06		45700
	10800000	8.77563e+07	513000	4.94505e+06	5820	1										11600000		1.98413e+06		1
	307000000	1.48148e+07	20700000	1.02679e+06	1	1										102000000		1.83066e+07		1610
	8800000	102000000	12300000	491886	1170000	1										72800000		1.11963e+06		1
	24500000	4870000	4660000	1	1	1										8660000		1		1
	5690000	394000000	6040	5.71646e+06	1	1										18100000		3.13175e+06		1
	3.7037e+06	50300000	1.0906e+07	6.09418e+06	4089.32	1130
	6.69643e+07	132000000	7.08333e+06	786364	569169	125
	4.82353e+06	12500000	13281.2	5.49872e+06	1	1450
	3.33333e+06	248000	966608	2720000	1	91300
	1.71453e+08	106000000	5.20833e+06	995000	222.295	1
	3.23034e+07	97000000	2.06093e+06	15000	1	2650
	3.53484e+07	45800000	4.87805e+07	1050	178729	1
	7.42647e+07	103000000	2.03863e+06	544000	545.778	1
	3.57759e+08	8.93705e+07	3.11475e+07	2.43129e+07	3.21435e+08	1.75594e+07
	8.05556e+06	374251	1.70683e+07	1	625210084	1
	2.07143e+08	6.9896e+07	2.04741e+07	2800000	2.15473e+08	1.04996e+07
	105000	170364501	1	1.90141e+06	2269.45	1.44314e+07
	6.3172e+07	1.82863e+07	2.80083e+06	5.61024e+06	255.763	2.08132e+07
	6.39013e+07	269923	2.98913e+06	1	269.664	1
	7040000	4.49236e+08	1	3.78788e+06	1	284143
	8800000	5.97579e+07	1.90058e+06	2.52463e+07	2170	1
	11400000	5.8548e+08	49342.1	600437	1	3.55865e+06
	30100000	4.41413e+07	2.02206e+06	459427	1	1
	79200000	7.32064e+08	39909.6	2.97753e+07	1	1
	65400000	5.9312e+08	2.54902e+07	181159	40900000	368.471
	37200000	7.35294e+08	9.89209e+06	3.45331e+06	1	2786.1
	118000000	5.63063e+08	3.76059e+06	4.06321e+06	1	1
	167000000	219941349	4.02132e+07	1	152000000	1
	49500000	5.68828e+08	4.48417e+07	1.43443e+07	176000000	4649.75
	40300000	7.00758e+07	2.01299e+06	7.67544e+06	1	1.05809e+06
	210000000	1.28024e+08	3.15495e+07	1.52439e+07	9510	327528
		1.17647e+07		5.84016e+06		3285.29
		1.42857e+06		553320		1
		1.37302e+08		1.55039e+07		4.07643e+07
		3.75587e+07		2.13718e+06		1
		1.69492e+08		427489		49340.7
		2.25989e+07		819672		1
		63025.2		1.59933e+06		1
		394000000		5.71646e+06		1
		50300000		6.09418e+06		1130
		132000000		786364		125
		12500000		5.49872e+06		1450
		18800000		1.80288e+06		1
		85000000		8687.26		1600
		158000000		220751		1
		8270000		1		1
		79300000		4.25439e+07		69300000
		145000000		5.33454e+06		161000
		78000000		2.04604e+07		21700
		45300000		1.53885e+08		483000000
		67200		560.538		1
		92200		47202.8		1
		65100000		5.09119e+07		422000000
								Panel D
								WT A909		ΔCylE		Δyfho
	Panel C							Control placentae	GDM placentae	Control placentae	GDM placentae	Control placentae	GDM placentae
	Controls							1	6852.55	1	1	1	1
		Uterine ascension	No ascension					1	1	1	1	1	1
	WT	21	18					1	1	1	1	1	1
	Δyfho	0	7					1	1	1	1	1	1
								1	1	1	1	1	1
	GDM							1	1	1	1	1	1
		Uterine ascension	No ascension					1	1	1	1	1	1
	WT	31	30					1	1	1	1	1	1
	Δyfho	2	11					1	1	1	1	1	1
								1	1	1	1	1	1
								1	1	1	1	1	1
								1	1	1	1	1	1
								1	1	1	1	1	1
								1	1	1	1	1	1
								1	1	1	1	1	1
								1	1	1	1	1	1
								1	1	1	1	1	1
								1	1	1	1	1	1
								1	1	1	1	1	1
								1	1	1	1	1	1
								1	1	1	1	1	1
								1	1	1	1	1	1
								1	1	1	1	1	1
								1	1	1	1	1	1
								1	1	1	1	1	1
								1	252.27	1	1	1	1
								1	1	1	1	1	1
								1	1	1	1	1	1
								1	1	1	1	1	1
								1	1	1	1	1	1
								1	185.048	1	1	1	1
								1	1	1	1	1	1
								564236	193.648	1	1	1	1
								125118	1	1	1	1	1
								69565.2	1	1	1	1	1
								111203	1	1	1	1	1
								35344	1	1	1	1	1
								71647.9	1	1	1	1	1
								26391.6	1	1	1	1	1
								17664.4	1	1	1	1	1
								10355	1	1	1	1	1
								1	1	1	1	1	1
								1	1	1	1	1	1
								1	1	1	1	1	1
								1	1		1	1	1
								1	1		1	1	1
								1	1		1	1	1
								1	1		1	1	1
								1	14822		1	1	1
								1	7945.5		1	1	1
								1	228.31		1	1	1
								1050	9152.2		1	1	1
								1	205.59		1	1	1
								1	1989.9		1	1	1
								1	471.4			1	1
								18500	1732.7			1	29142.4
								118000	1136.4			1	2525.25
								1	1			1	3877.55
								1	1				2280.27
								1	1				1766.09
								1	1				673.25
								1	1				797.448
								1	1				1736.11
									1				1016.26
									1				739.645
									1				1
									1				1
									1				1
									1				1
									1				1
									1				1
									1				1
									1				1
									1				1
									1				1
									1				3841.6
									1				1
									1				261.23
									1				1
									1				258.26
									1				1
									1				1
									1				6894.8
									1				1
									1				1
									1				1
									1				1
									1				1
									1				1
									1				1
									1				1
									1				1
									1				1
									1				1
									1				1
									1				1
									1				1
									1				1
									1				1
									1				1
									1				1
									6377.55				1
									1				1
									9420.29
									893000
									3690
									1
									1
									1
									1
									1
									1
									1
									1
									1
									1

## Sheet: Fig. 5 and S3
Eotaxin	Pregnant control A909																																																GDM A909
Vagina	7.16548	5	16.2588	10.5074	2.97154	5.3603	4.27869	5.13191	29.1379	41.8333	25.619	23.4971	27.7823	22.7354																																			4.03682
Uterus	15.812	21.1446	22.1915	2.02252	1.04786	0.81363	0.521513	1.14609	7.47121	9.84244	2.1836	1.50595	1.91277	0.91829	0.283901	0.440642	0.287338	0.296947	0.304164	0.150483	0.100294	0.159143	0.130147	0.574369	0.155352	0.137486	0.105541																						18.978
Placenta	0.469475	0.517627	0.710515	0.196292	1.11145	1.69413	1.79675	1.10311	3.71596	3.54168	4.71049	4.19949	3.89086	4.04043	3.02447	3.07585	3.84473	3.5095	2.77903	3.48272	2.3957	1.55588	1.59181	1.4195	1.24385	1.5922	1.35781	1.148	1.13327	1.37412	1.23786	1.74799	2.24583	1.19756	0.784416	0.748424	0.470385	0.378755	0.606712	0.524143	0.738889	1.06245	0.696277	1.74706	0.536715	0.624659	0.57904	0.901889	1.78327
GCSF	Pregnant control A909																																																GDM A909
Vagina	69.9111	275.295	66.2353	228.19	145.895	64.9251	46.2602	453.426	691.782	92.8333	233.54	73.8439	97.1774	107.668																																			366.188
Uterus	3.6547	7.76968	2.03333	110.829	3.86975	2.61175	3.42653	3.17942	116.774	174.512	32.9249	4.39065	2.92991	2.90635	2.02761	2.68898	4.38669	11.6016	2.86616	1.30208	1.48918	8.59372	3.53828	12.1498	0.561463	5.69801	1.52824																						7.68616
Placenta	0.360325	1.3603	1.07155	65.3231	0.314184	0.731007	1.40553	0.382919	71.351	13.0265	83.4499	69.1886	26.7994	9.08418	1.48552	3.7993	0.875239	0.780315	0.620111	0.747578	0.825964	0.679452	0.843289	1.05968	2.16933	0.939661	56.4094	1.246	1.51361	5.78119	42.5521	64.0855	1.21204	1.67757	0.580892	0.911931	0.942048	1.17971	3.34441	9.05561	1.59444	2.43706	35.3762	50.4188	0.871498	0.836486	5.77192	11.9864	0.78411
GMCSF	Pregnant control A909																																																GDM A909
Vagina	0.323407	0.194911	0.513647	0.519762	0.36875	0.408801	0.447336	0.321029	4.81149	2.5475	1.69603	3.08815	1.03051	2.39574																																			0.259264
Uterus	0.466453	0.876707	1.54823	0.149623	0.150448	0.146216	0.0678161	0.115198	1.26486	1.64575	0.262194	0.213328	0.119424	0.0355107	0.0771089	0.106179	0.140476	0.0705858	0.116986	0.045937	0.02793	0.0351355	0.0357547	0.0443957	0.0405266	0.0407365	0.032366																						0.686478
Placenta	0.030145	0.0273325	0.03	0.0462394	0.0478094	0.0346154	0.0389037	0.0338898	0.769404	0.256996	2.44324	0.985886	0.299063	0.196947	0.287639	0.200739	0.167146	0.171752	0.175907	0.270703	0.0910485	0.106757	0.0990413	0.0955872	0.310962	0.274068	0.4125	0.273	0.357056	0.235209	0.257677	0.368774	0.724846	0.212789	0.114482	0.0809107	0.0715803	0.059732	0.108609	0.101812	0.0993827	0.14239	0.472586	0.640588	0.0664251	0.0742169	0.0924	0.0905122	0.0889259
IFN𝛾	Pregnant control A909																																																GDM A909
Vagina	0.0580741	0.0532143	0.752235	0.0933333	0.0824324	1.27472	0.0803279	0.1225	3.95805	3.56028	1.88365	3.98092	1.46815	2.03184																																			0.0465558
Uterus	0.191453	1.35763	1.88794	0.761789	0.469125	0.190054	0.360019	0.303325	1.99041	1.4417	0.935693	0.872899	0.549517	0.217458	0.152465	0.289337	0.226677	0.105879	0.184253	0.0744496	0.0583991	0.059248	0.0772301	0.0693682	0.0878077	0.0644994	0.0520671																						0.526572
Placenta	0.0231354	0.0290545	0.0295876	0.104396	0.130504	0.286241	0.227986	0.0386646	0.821192	0.530191	0.761597	0.8608	0.411996	0.448612	0.591726	0.507113	0.540182	0.365551	0.443145	0.82963	0.221662	0.0871224	0.0475664	0.12	0.5775	0.495932	0.532813	0.455	0.597681	0.396141	0.444619	0.626916	2.16265	0.336504	0.273486	0.222504	0.176394	0.0923131	0.292121	0.245103	0.216049	0.28478	0.270949	0.55	0.187319	0.176265	0.22176	0.181024	0.11326
IL1α	Pregnant control A909																																																GDM A909
Vagina	1.84793	26.0536	0.734824	0.457857	0.736571	0.454494	4.41363	1.16993	2.43592	2.1125	1.24889	0.832948	0.503629	3.21704																																			17.6069
Uterus	4.24605	30.0803	46.7021	18.1631	6.4714	9.10248	1.60609	4.93668	5.76838	6.54937	1.36259	0.980384	0.28891	1.06858	3.72401	3.27296	11.5574	6.56691	9.47003	0.448282	1.60217	3.19801	1.34724	3.65224	1.05116	6.65957	1.36782																						13.3476
Placenta	4.0297	3.65373	2.98636	6.18114	6.18291	4.62728	5.18271	3.05555	1.76192	0.814801	2.17943	1.62863	0.657826	0.513645	0.536478	0.554507	0.590374	0.430561	0.582712	0.701757	0.350791	0.67341	0.635029	0.714947	11.8684	9.27915	21.1062	15.183	17.8606	6.3754	13.0657	25.6224	11.241	9.21427	4.10017	4.41132	4.9416	4.75956	10.6044	11.6612	6.87037	7.2208	25.7748	33.3818	4.04928	5.73789	5.10972	5.58913	5.54658
IL1β	Pregnant control A909																																																GDM A909
Vagina	0.110222	0.164286	0.129176	0.130714	0.0927365	0.102809	0.1125	0.217647	2.21006	0.275278	0.506984	0.484393	0.382527	0.523318																																			0.208551
Uterus	0.117308	0.220482	0.389362	0.15939	0.037836	0.0367716	0.017055	0.028971	3.5961	1.88409	0.0846189	0.0217585	0.0121807	0.0125382	0.0420594	0.0822885	0.0893939	0.220276	0.0526438	0.0237605	0.0114259	0.0192901	0.0371849	0.372507	0.0227962	0.0373418	0.0140722																						0.172642
Placenta	0.00759668	0.00688791	0.00756014	0.164619	0.0120482	0.00872324	0.00980392	0.00854037	3.20828	0.0768778	4.60635	2.05183	0.117948	0.0235893	0.0210394	0.0125704	0.0123563	0.0120079	0.015121	0.0155745	0.00949555	0.00866455	0.00707965	0.00775801	0.177692	0.130508	1.82187	0.182	0.652016	0.290916	2.66772	6.68956	0.332716	0.247429	0.0636013	0.0471979	0.0357902	0.0352962	0.67787	0.282811	0.0777778	0.230014	9.86287	8.71588	0.0371981	0.0432932	0.10472	0.373363	0.316873
IL2	Pregnant control A909																																																GDM A909
Vagina	0.0917778	0.0553125	1.28153	0.1475	0.104645	0.368914	0.18668	0.0911029	1.5569	2.38389	0.586825	1.63699	0.366398	0.719507																																			0.0735748
Uterus	0.176282	0.628916	1.6195	0.277724	0.16468	0.131949	0.11881	0.0931926	0.472719	0.57479	0.239469	0.304508	0.184875	0.0544452	0.070099	0.153959	0.105357	0.0632838	0.0935889	0.0491051	0.0266604	0.029624	0.0486264	0.0388462	0.0489697	0.0322497	0.0337733																						0.34261
Placenta	0.0602901	0.054665	0.06	0.0924788	0.0956188	0.0692308	0.0778075	0.0677795	0.17894	0.178792	0.199709	0.241657	0.0966261	0.0743756	0.163824	0.111127	0.116284	0.114961	0.117742	0.235992	0.0840257	0.0121224	0.00899705	0.0264413		0.355385	0.247966	0.292187	0.21	0.372581	0.22283	0.22231	0.280268	0.57037	0.232584	0.165363	0.117995	0.0945883	0.0515867	0.14606	0.131978	0.142593	0.169772	0.077189	0.255588	0.0903382	0.0989558	0.11396	0.177852
IL3	Pregnant control A909																																																GDM A909
Vagina	0.0467407	0.0281696	0.0742353	0.075119	0.0532939	0.0590824	0.0646516	0.0463971	0.329023	0.318056	0.181746	0.503179	0.11129	0.18565																																			0.0374703
Uterus	0.0674145	0.126707	0.223759	0.0216244	0.0217436	0.0211319	0.00980118	0.0166491	0.0837688	0.0914391	0.0201039	0.0318587	0.0178349	0.0140482	0.073604	0.106179	0.12132	0.0450289	0.0935889	0.0364328	0.0215823	0.0275572	0.0293188	0.030522	0.038838	0.0356444	0.0239227																						0.0992138
Placenta	0.00435083	0.0039449	0.0043299	0.00667373	0.00690033	0.00499604	0.00561497	0.0048913	0.0364901	0.0181885	0.0433566	0.0288	0.0173383	0.00966697	0.0254289	0.0130282	0.0147031	0.0102854	0.0124496	0.0175689	0.00855588	0.0122019	0.0105826	0.00615658	0.266538	0.208814	0.292187	0.21	0.263911	0.235209	0.18189	0.265517	1.93688	0.148458	0.0805617	0.060683	0.0587981	0.0393688	0.0973735	0.0942703	0.0777778	0.109531	0.0787643	0.168235	0.0557971	0.058755	0.07392	0.0549538	0.00598859
IL4	Pregnant control A909																																																GDM A909
Vagina	0.0326667	0.0196875	0.0518824	0.0525	0.0372466	0.0412921	0.0451844	0.0324265	0.296839	0.225833	0.129048	0.298555	0.103226	0.172197																																			0.0261876
Uterus	0.0471154	0.0885542	0.156383	0.0151131	0.0151964	0.0147689	0.00684995	0.0116359	0.0901683	0.135924	0.0298845	0.0213689	0.0126636	0.0130302	0.070099	0.10087	0.102165	0.0498969	0.0965135	0.0388088	0.0228518	0.0254904	0.0300339	0.0374588	0.038838	0.0339471	0.0274408																						0.0693396
Placenta	0.00303867	0.00275517	0.00302405	0.00466102	0.00481928	0.00348929	0.00392157	0.00341615	0.0590066	0.0333579	0.129079	0.0708571	0.0267104	0.0159574	0.0350151	0.0222535	0.016523	0.0169783	0.0200605	0.0270655	0.0145401	0.0158188	0.0090708	0.0141637	0.236923	0.208814	0.326562	0.28	0.29496	0.22283	0.2021	0.398276	0.39213	0.188046	0.0848018	0.0707968	0.0485724	0.0488717	0.0973735	0.101812	0.0777778	0.115007	0.160679	0.517647	0.0504831	0.0649398	0.07084	0.072733	0.00418251
IL5	Pregnant control A909																																																GDM A909
Vagina	0.074963	0.0451786	0.119882	0.120476	0.085473	0.0947566	0.103689	0.0744118	1.09052	0.496944	0.382698	0.696821	0.165054	0.401121																																			0.060095
Uterus	0.10812	0.203213	0.358865	0.0562714	0.0351137	0.0338915	0.0158279	0.0267018	0.228432	0.279149	0.109169	0.067084	0.0375545	0.0208347	0.0525743	0.0902519	0.102165	0.0535479	0.076041	0.0316807	0.0190432	0.0234236	0.0257434	0.030522	0.030395	0.0339471	0.0211083																						0.159119
Placenta	0.00697514	0.00638698	0.00701031	0.0108051	0.0144031	0.0218081	0.0146168	0.00791926	0.0688079	0.0505155	0.0825758	0.103486	0.0486879	0.0317299	0.0524218	0.0365845	0.0328544	0.0257874	0.0264113	0.0493352	0.0259149	0.0208267	0.0193215	0.0244128	0.1925	0.15661	0.283594	0.21	0.201815	0.173312	0.14147	0.265517	0.404012	0.118766	0.0678414	0.0573117	0.0460159	0.0407264	0.0786479	0.0829579	0.0648148	0.0821479	0.066162	0.129412	0.0478261	0.0494779	0.06776	0.0517212	0.0125
IL6	Pregnant control A909																																																GDM A909
Vagina	0.0528889	0.031875	0.084	0.085	0.0603041	0.0668539	0.0731557	0.0525	1.93879	0.167778	0.836349	0.163295	0.0759409	0.126682																																			0.0423991
Uterus	0.0762821	0.143373	0.253191	0.278958	0.0246037	0.0239116	0.0110904	0.018839	7.46457	1.23204	0.614122	0.0157206	0.0129595	0.00958602	0.245347	0.45126	0.453355	0.65231	0.336335	0.118803	0.0787118	0.104028	0.135153	0.5161	0.135089	0.162946	0.0851367																						0.112264
Placenta	0.00493784	0.00447715	0.00491409	0.00757415	0.00783133	0.0056701	0.00637255	0.00555124	1.81993	0.122901	1.96276	1.32063	0.297142	0.0809898	0.0800706	0.0373239	0.0353927	0.0414862	0.0282762	0.0841406	0.0191395	0.0222973	0.0113938	0.0269039	0.932885	0.835254	4.52031	1.001	1.27298	0.953215	1.87953	3.54023	2.24583	0.737339	0.430369	0.264645	0.18662	0.179196	0.447544	0.41856	0.311111	0.618848	4.07527	7.96853	0.217874	0.244297	0.32648	0.345886	0.0512833
IL9	Pregnant control A909																																																GDM A909
Vagina	0.0917778	0.0553125	1.28153	0.1475	0.104645	0.368914	0.18668	0.0911029	4.43649	3.47806	1.50889	3.61879	0.858737	1.78498																																			0.0735748
Uterus	0.291239	1.28735	1.96277	0.415422	0.505789	0.244876	0.294113	0.280528	1.47414	1.44716	0.730751	0.801697	0.487321	0.13507	0.129683	0.265447	0.188366	0.102228	0.166705	0.0839538	0.0450689	0.0468473	0.0693641	0.0561883	0.103005	0.0534666	0.0478454																						0.803145
Placenta	0.044268	0.0429555	0.0565979	0.0774364	0.177985	0.2546	0.22861	0.109938	0.586689	0.392784	0.559674	0.632914	0.368276	0.386679	0.546569	0.372817	0.507088	0.374409	0.40877	0.684805	0.288823	0.127186	0.086615	0.135979	0.459038	0.404576	0.395313	0.336	0.52006	0.346624	0.32336	0.45728	1.18827	0.296915	0.220485	0.175306	0.143161	0.0814528	0.213473	0.237561	0.168519	0.246444	0.201637	0.372059	0.15942	0.180904	0.16632	0.14385	0.105751
IL10	Pregnant control A909																																																GDM A909
Vagina	0.262	0.157902	0.416118	0.421071	0.298733	0.33118	0.362398	0.260074	2.85862	1.04028	0.594444	2.03237	0.50336	0.839686																																			0.210036
Uterus	0.377885	0.710241	1.25426	0.121213	0.121881	0.118453	0.0549394	0.0933245	1.80509	2.0188	0.412136	0.276795	0.24595	0.0635392	0.101644	0.153959	0.162825	0.101011	0.149157	0.0554412	0.0342777	0.039958	0.0529169	0.0693682	0.0574127	0.0543153	0.0379949																						0.556132
Placenta	0.024413	0.0221353	0.0242955	0.037447	0.0387185	0.0280333	0.0315062	0.0274457	0.498543	0.256848	0.808625	0.623371	0.23702	0.126781	0.156912	0.192324	0.131274	0.171654	0.16623	0.221178	0.117804	0.123609	0.0878319	0.110676	0.414615	0.31322	0.48125	0.392	0.388105	0.334244	0.34357	0.575287	0.83179	0.257326	0.135683	0.0977671	0.0920319	0.0733075	0.161041	0.150833	0.120988	0.169772	0.252046	0.478824	0.0876812	0.0958635	0.1078	0.109908	0.0336027
IL12p40	Pregnant control A909																																																GDM A909
Vagina	0.565926	0.552098	0.973176	1.91786	0.446622	0.897191	0.913832	0.805	7.89425	4.09083	1.77349	3.7341	1.27621	1.94731																																			0.347268
Uterus	0.624786	0.953614	1.68404	12.3098	1.46189	1.48486	1.21525	1.06929	16.2467	7.52101	2.35797	2.29947	1.0141	1.01172	0.38905	0.562747	0.558712	0.714377	0.415301	0.314431	0.143459	0.240437	0.26673	0.778312	0.268489	0.339471	0.135797																						1.01053
Placenta	0.415331	0.506481	0.420275	0.495233	0.382585	0.525416	0.563146	0.490567	2.31927	0.99919	1.82045	1.19874	0.635848	0.671323	0.637084	0.691725	0.514943	0.375148	0.420867	0.466429	0.394955	0.310175	0.465597	0.342989	0.747788	0.574237	1.16016	0.497	0.683065	0.507556	0.838714	0.980939	1.5091	0.59383	0.381608	0.359041	0.444821	0.302733	0.647909	0.74285	0.375926	0.580512	1.33269	1.81176	0.350725	0.392731	0.54824	0.876029	1.00589
IL12p70	Pregnant control A909																																																GDM A909
Vagina	2.32393	1.40058	3.69094	3.73488	2.64975	2.93755	3.21445	2.30684	2.65948	1.76694	1.00968	1.83844	0.780511	1.18027																																			1.863
Uterus	3.35182	6.2998	11.1252	1.07515	1.08108	1.05067	0.48731	0.827784	1.61415	1.41082	0.398199	0.192627	0.15352	0.0571089	0.303178	0.42737	0.549134	0.285994	0.456246	0.128307	0.0958507	0.118496	0.120136	0.15816	0.128334	0.203682	0.111874																						4.93286
Placenta	0.216678	0.196462	0.215636	0.332362	0.343647	0.24881	0.279635	0.243595	0.408146	0.170692	0.438869	0.358343	0.19508	0.119981	0.15	0.139437	0.137787	0.118553	0.135484	0.222127	0.114639	0.157393	0.131232	0.148149	1.09577	1.03102	1.40938	1.141	1.25746	0.878939	0.889239	1.46034	5.1571	0.791774	0.347687	0.276445	0.240305	0.218565	0.382004	0.346915	0.341358	0.476458	0.689975	1.02235	0.209903	0.253574	0.24332	0.307095	0.298241
IL13	Pregnant control A909																																																GDM A909
Vagina	0.836074	0.503884	1.78024	1.34369	0.960557	1.76845	1.15645	0.829926	10.1135	6.82139	3.89794	7.0974	1.82191	3.03924																																			0.670249
Uterus	1.21506	5.28213	8.0195	1.51014	1.39935	0.757368	0.63077	0.694063	3.07795	3.89328	1.15589	1.26466	0.862072	0.416644	0.0595842	0.10087	0.0830087	0.0352929	0.0643424	0.0380168	0.0177736	0.0186011	0.0314641	0.0249726	0.0354608	0.0237629	0.0225155																						2.37925
Placenta	0.0785566	0.0947401	0.103986	0.160275	0.406407	0.53184	0.482799	0.301708	1.11192	0.764801	1.20117	1.22057	0.638707	0.630435	0.687689	0.591197	0.804119	0.591388	0.605696	1.1537	0.432097	0.15004	0.169358	0.192847	0.177692	0.169661	0.20625	0.182	0.217339	0.160932	0.16168	0.191762	0.903086	0.13856	0.106002	0.084282	0.0600764	0.0380113	0.0936284	0.0942703	0.0820988	0.115007	0.0787643	0.155294	0.0611111	0.0680321	0.08008	0.061419	0.284696
IL17A	Pregnant control A909																																																GDM A909
Vagina	0.014963	0.00901786	0.0237647	0.0308333	0.0170608	0.0189139	0.0206967	0.0148529	1.1046	0.376667	0.40381	0.339595	0.112366	0.20583																																			0.0119952
Uterus	0.0276709	0.0411647	0.0716312	0.159904	0.0154721	0.00686537	0.00402299	0.0100528	0.217781	0.213603	0.0627021	0.0278798	0.0211215	0.0113675	0.0981386	0.167232	0.185173	0.111964	0.143308	0.0633614	0.0342777	0.0427137	0.0786603	0.149835	0.0523469	0.0568613	0.0408094																						0.0407233
Placenta	0.00179558	0.00200376	0.00219931	0.00275424	0.00492881	0.00475813	0.00601604	0.00349379	0.0476159	0.0313697	0.0600816	0.0410857	0.0289597	0.019704	0.0287084	0.0166549	0.027251	0.0187008	0.0169355	0.0293447	0.0144411	0.0151033	0.0123894	0.0119573	0.422019	0.339322	0.635938	0.364	0.403629	0.309486	0.353675	0.708046	2.30525	0.257326	0.129323	0.10451	0.0830843	0.0705924	0.121717	0.150833	0.12963	0.175249	0.159104	0.304118	0.0717391	0.0896787	0.1078	0.103442	0.00893536
KC	Pregnant control A909																																																GDM A909
Vagina	0.014963	0.00901786	0.0237647	0.0308333	0.0170608	0.0189139	0.0206967	0.0148529	1.1046	0.376667	0.40381	0.339595	0.112366	0.20583																																			0.0119952
Uterus	0.0276709	0.0411647	0.0716312	0.159904	0.0154721	0.00686537	0.00402299	0.0100528	0.217781	0.213603	0.0627021	0.0278798	0.0211215	0.0113675	0.0981386	0.167232	0.185173	0.111964	0.143308	0.0633614	0.0342777	0.0427137	0.0786603	0.149835	0.0523469	0.0568613	0.0408094																						0.0407233
Placenta	0.00179558	0.00200376	0.00219931	0.00275424	0.00492881	0.00475813	0.00601604	0.00349379	0.0476159	0.0313697	0.0600816	0.0410857	0.0289597	0.019704	0.0287084	0.0166549	0.027251	0.0187008	0.0169355	0.0293447	0.0144411	0.0151033	0.0123894	0.0119573	0.422019	0.339322	0.635938	0.364	0.403629	0.309486	0.353675	0.708046	2.30525	0.257326	0.129323	0.10451	0.0830843	0.0705924	0.121717	0.150833	0.12963	0.175249	0.159104	0.304118	0.0717391	0.0896787	0.1078	0.103442	0.00893536
MCP1	Pregnant control A909																																																GDM A909
Vagina	1.03696	1.10268	16.2118	4.04917	1.71166	3.18474	1.64232	2.50096	213.506	64.25	24.9683	26.859	5.87876	9.80673																																			0.951841
Uterus	2.16517	4.95984	12.0613	118.968	4.01792	6.1219	4.49674	2.79683	617.978	310.93	21.164	16.5081	5.51246	5.76688	0.14195	0.212358	0.727922	4.9191	0.222274	0.0792017	0.0482427	0.304507	0.0865263	3.06746	0.0742988	0.561824	0.204047																						6.10692
Placenta	1.06177	8.19975	2.02491	5.56144	1.27722	2.86134	2.60303	1.07015	69.9735	19.514	73.2226	66.7257	8.13496	5.94357	10.4339	12.1655	4.1876	4.86703	4.82308	5.28015	3.17413	2.99149	5.51622	4.06406	0.310962	0.326271	0.515625	0.385	0.357056	0.253778	0.36378	0.663793	0.57037	0.267224	0.161123	0.112938	0.152108	0.29866	1.01119	1.26699	0.142593	0.350498	6.09951	14.9924	0.114251	0.114418	1.16732	0.274769	11.3783
MIP1α	Pregnant control A909																																																GDM A909
Vagina	0.251111	0.905937	0.0967059	0.522024	0.149324	0.1397	0.282377	0.877794	22.4299	2.10806	2.71444	1.50636	2.8461	2.44305																																			0.329097
Uterus	0.0209402	0.0393574	0.0822695	6.35024	0.13949	0.271433	0.144657	0.100976	19.318	31.5336	0.982379	0.397329	0.138801	0.114455	0.466158	0.865357	1.25152	4.67327	0.605403	0.258198	0.159328	0.301752	0.432632	7.532	0.290441	0.971735	0.139315																						0.179874
Placenta	0.0638812	0.0768629	0.113746	2.83962	0.0778751	0.288779	0.337923	0.115994	19.053	1.26406	44.8718	44	1.27765	0.535153	0.320484	0.348662	0.199617	0.243209	0.197732	0.315337	0.13269	0.111049	0.11191	0.161886	1.38452	1.16153	11.2578	2.212	4.49425	2.06736	21.8672	78.8365	1.40216	3.08792	0.814097	0.480407	0.613546	0.559309	7.024	6.52916	1.14506	4.68791	49.6719	96.0203	0.729348	0.946265	2.86132	6.73184	2.5481
MIP1β	Pregnant control A909																																																GDM A909
Vagina	0.190222	0.114643	0.302118	0.305714	0.216892	0.240449	0.263115	0.188824	51.8678	7.62361	6.37524	10.198	4.05067	6.75717																																			0.152494
Uterus	0.274359	0.515663	0.910638	3.98903	0.16592	0.0860013	0.0398882	0.0677573	21.9885	24.4853	1.90993	1.0505	0.549611	0.147184	0.192772	0.35039	0.332035	0.255569	0.304164	0.107714	0.0615729	0.0902499	0.110124	0.567432	0.102161	0.149367	0.0752862																						0.403774
Placenta	0.0602901	0.054665	0.06	0.0924788	0.0956188	0.0692308	0.0778075	0.0677795	9.09934	2.02879	55.0699	28.9657	2.12249	0.765911	0.835469	0.714542	0.488027	0.440354	0.482359	0.712821	0.236103	0.322536	0.222087	0.30363	0.67375	0.632966	0.996875	0.672	0.807258	0.581833	1.07113	5.4431	1.61605	0.465167	0.245925	0.183735	0.153386	0.1439	0.325827	0.290353	0.233333	0.391572	5.88842	11.7118	0.158092	0.197912	0.22176	0.271537	0.177852
RANTES	Pregnant control A909																																																GDM A909
Vagina	0.176815	0.342411	1.71059	0.640119	0.201605	1.79176	0.24457	0.245735	16.2514	11.3614	3.27032	8.05087	1.98185	2.84731																																			0.16253
Uterus	1.94509	8.96386	7.11667	8.66004	2.50782	1.24303	0.736828	1.63821	14.3136	21.292	2.40416	1.95774	1.20414	0.913912	0.578317	0.822885	0.472511	0.236097	0.485492	0.217013	0.101564	0.162588	0.210953	1.45535	0.219519	0.21811	0.117503																						3.30299
Placenta	0.0642611	0.161115	0.11244	0.282574	0.34425	0.524385	0.464037	0.236646	1.46185	0.988954	8.05361	8.60571	0.713777	0.645467	0.982997	0.724754	0.788506	0.634646	0.690171	1.05807	0.46909	0.276987	0.393252	0.304875	0.651538	0.587288	0.627344	0.518	0.636492	0.495177	0.611352	1.10632	0.641667	0.425578	0.309526	0.239361	0.30166	0.124894	0.325827	0.27904	0.265741	0.350498	3.36481	3.33559	0.191304	0.204096	0.25872	0.240827	0.379753
TNFα	Pregnant control A909																																																GDM A909
Vagina	0.131111	0.124152	0.266588	0.214405	0.152111	0.260393	0.184529	0.178824	7.86092	4.12222	1.7719	6.64191	1.74234	3.32735																																			0.105107
Uterus	0.225	0.558434	0.746809	0.332214	0.136216	0.0705291	0.0489438	0.0831398	8.75775	4.27883	1.58776	1.01686	0.426106	0.189396	0.0858713	0.135378	0.146861	0.1217	0.122835	0.0491051	0.0291995	0.0323797	0.0400452	0.0790798	0.0439038	0.0441312	0.0295516																						0.437264
Placenta	0.0122238	0.013181	0.0123711	0.0722458	0.0266156	0.0499207	0.0516043	0.0188665	1.57364	0.672901	2.73543	2.46583	0.589035	0.528492	0.806559	0.720739	0.547222	0.505955	0.575907	1.02441	0.284619	0.163831	0.0949115	0.204804	0.370192	0.31322	0.429688	0.294	0.341532	0.284727	0.28294	0.405651	1.09321	0.217738	0.127203	0.0977671	0.0766932	0.0570169	0.27714	0.27904	0.112346	0.136913	0.786068	0.692353	0.0717391	0.083494	0.13244	0.0905122	0.110361
[truncated: 76 more columns]

## Sheet: Fig. 6
	Panel B									Panel C																		Panel D
	Control				GDM					Vaginal																		Uterus
	Vaginal	Uterine	Placental	Spleen	Vaginal	Uterine	Placental	Spleen			Control						GDM												Control							GDM
	48.3	0.69	0.48	68.4	44.3	8.54	3.03	47.2		Basophils	0.97	1.89	0.6	0.64	1.18	1	0.55	0.47	0.78	0.69	0.89	0.95	1.16	0.88	1.35			Basophils	1.43	0.73	1.27	1.58	1.16	2.02	1.3	2.32	4.58	2.54	1.75	0.82	0.78	0.68	2.66	1.74
	23.7	0.86	0.84	85.4	8.96	3.36	1.27	74.6		DCs	0.053	0.16	0.13	0.32	0.088	0.44	0.19	0.18	0.43	0.27	0.041	1.22	0.47	0.48	0.3			DCs	3.42	4.28	3.79	7.02	7.91	6.82	5.39	3.33	1.48	3.46	1.89	5.83	4.73	7.49	4.7	4.52
	15.3	1.38	1.06	74.3	20.4	1.7	0.8	63.6		Eosinophils	8.4	4.27	1.63	0.87	0.67	1.27	6.83	3.26	4.22	3.1	4.78	1.12	1.96	0.57	1.49			Eosinophils	8.99	6.64	6.92	6.29	6.16	9.39	7.91	12	12.2	9.41	9.76	4.61	4.79	5.46	7.54	6.45
	20.1	0.89	1.11	81.8	9.72	2.14	0.6	76.8		Macrophages	0.13	0.11	0.051	0.61	0.69	0.75	0.27	0.23	0.2	0.42	0.073	0.82	0.51	0.83	0.55			Macrophages	16.2	10.2	19.8	26.2	23.9	22.1	26	22.9	10.9	18.6	14.8	27.8	19.6	25.9	20.8	17.6
	13.1	1.71	1.08	85.6	30.8	0.82	0.8	84.5		Mast cells	0.039	0.04	0.1	0.15	0	0	0.093	0.64	0.48	0.49	0.021	1.53	0.38	0	3.36			Mast cells	5.31	3.28	0.89	1.05	0.92	12.7	8.92	3.45	11.6	9.62	11.7	0.84	0.86	0.81	14.9	18.7
	7.98	1.76	1.05		1.02	1.09	0.87			Monocytes	0.063	2.13	1.43	2.69	0.28	0.73	0.32	0.45	0.14	0.067	2.02	5.03	4.94	0.7	0.58			Monocytes	2.18	1.05	11.1	6.36	5.38	1.59	1.5	1.89	5	5.42	4.42	4.91	13.5	11.7	1.19	1.02
		0.73	0.86		6.03	1.36	1.13			Neutrophils	83.8	76.9	82.8	83.1	92	87.9	83.1	83.4	84.9	72.8	75.8	50.8	69.9	88.1	83.6			Neutrophils	2.8	2.57	9.7	4.56	9.35	8.47	11	20.9	4.5	1.31	2.73	3.69	6.64	3.33	9.9	3.68
			0.95		24.5	1.39	1.32			NK cells	0.18	0.36	0.41	1.2	0.73	2.13	0.6	0.86	0.73	0.82	0.2	5.24	3.18	1.66	1.28			NK cells	4.3	3.04	6.53	5.11	5.73	7.2	4.84	4.34	2.11	2.5	1.74	3.66	4.91	3.71	5.65	3.81
			0.81		1.8	0.93	0.82			Other MHC II+ Myeloids	0.031	0.062	0.047	0.27	0.23	0.68	0.27	0.22	0.25	0.32	0.031	0.61	0.29	0.44	0.41			Other MHC II+ Myeloids	6.53	16.8	5.26	9.03	6.97	8.65	8.93	3.38	2.57	8.23	3.38	8.04	7.52	9.96	8.2	7.76
			0.88				0.87			Other MHC II- Myeloids	0.077	0.031	0.029	0.17	0.23	0.32	0.18	0.85	0.53	0.45	0.015	0.54	0.29	0.7	0.41			Other MHC II- Myeloids	15.2	11.5	1.15	0.66	0.73	6.1	4.5	4.46	29.5	22.1	29.5	0.92	0.91	0.73	6.27	8.83
			1				0.73			B cells	0.38	0.4	0.41	1.33	0.35	0.82	0.52	0.9	0.88	1.59	0.42	2.35	1.85	1.05	2.55			B cells	7.12	9.56	7	4.59	6.76	5.72	10.8	1.29	6.35	4.72	6.88	8.16	4.45	4.99	7.4	13.9
			0.81				0.6			CD4 T cells	0.036	0.18	0.2	0.5	0.32	0.73	0.097	0.46	0.41	0.18	0.056	2.45	1.16	0.96	0			CD4 T cells	2.31	2.09	5.5	5.38	6.2	0.19	0.19	2.1	0.97	1	1.25	6.26	5.89	5.25	0.48	0.37
							0.51			Tregs	0	4.05	0	0	24.1	0	5.77	2.5	0	0	1.05	0	1.92	0	0			Tregs	10.8	8.38	9.01	6.57	3.93	8	15.4	11.2	5.73	7.92	2.56	2.47	3.62	4.42	7.43	1.2
							1.06			CD8 T cells	0.011	0.052	0.043	0.15	0.099	0.38	0.036	0.08	0.084	0.017	0.019	0.51	0.38	0.66	0.1			CD8 T cells	0.82	0.89	4.22	3.23	1.97	0.15	0.22	1.8	0.58	0.53	0.42	1	2.6	1.83	0.76	0.26
	Panel E									Panel F																		Panel G
	Control				GDM																							Placenta
	Vagina	Uterus	Placenta	Spleen	Vagina	Uterus	Placenta	Spleen			Control							GDM											Control												GDM
	11.3	43.5	4.76	20	36.5	66.6	41.2	16.8		CD69+ CD25+ NKs	36.8	41.5	66.3	56.1	60.6	57	53.6	17.1	52.3	34	31.8	44.8	34.6	46.1	55.9	49.1		Basophils	0.66	1.38	0.32	1.19	1.29	0.8	0.3	0.34	0.7	0.61	1.56	2.81	1.91	3.34	2.53	1.26	0.71	0.4	0.39	0.47	0.82
	40	58.1	35.3	58.4	30.7	69.3	41.4	37.1		CD69+ CD25- NKs	15.6	16.9	16.8	26.6	25.5	10.7	10.9	43.9	12.6	20.9	38.7	29.9	36.4	27.1	13.7	14.9		DCs	0.44	0.75	1.16	1	0.87	1.12	1.04	1.06	1.28	1.36	1.77	1.66	0.83	0.68	0.52	0.23	1.15	1.53	1.41	1.6	0.77
	30.3	78.2	58.4	70.2	42.3	54.9	20	55.4		CD69- CD25+ NKs	10.1	9.62	8.55	8.7	6.35	20.7	21.3	0.74	9.65	3.16	0	7.82	6.92	10.6	16.3	22.2		Eosinophils	8.05	10.3	9.13	9.81	7.03	7.7	6.44	5.79	7.36	9.93	8.18	7.37	11.1	10.1	7.53	8.07	6.53	5.73	6.26	6.55	6.63
	46.5	76.5	59	48.7	44.9	70	38.5	42.3		CD69- CD25- NKs	37.5	31.9	8.37	8.58	7.47	11.6	14.2	38.2	25.4	41.9	29.5	17.5	22.1	16.3	14	13.8		Macrophages	1.24	2.64	4.56	4.08	2.05	1.82	3.29	1.47	1.39	2.35	4.03	3.7	3.12	3.43	2.24	2.86	1.48	2.25	2.53	4.69	1.63
	53.7	79.2	59.5	36.2	42.1	69.3	22.7	27.4																				Mast cells	2.56	4.18	0.51	0.32	0.45	0.44	1.25	1.22	14.2	15.4	16.2	12.1	1.26	6.37	6.24	5.89	0.9	1.39	0.71	0.92	0.35
	39.6	59.1	65.4		40.9	67.1	27.5																					Monocytes	2.05	2.05	9.73	11	12.7	10.4	8.12	6.69	2.49	1.86	1.39	2.5	0.53	2.47	1.91	1.37	5.01	6.11	7.25	8.48	4.74
		56.2	48.4		55.9	65.7	37.8																					Neutrophils	15.7	12.5	18.2	18.5	17.4	20.3	13.5	14	16.2	15.1	13.8	15	40.5	11.3	12.6	9.15	14.2	16.3	13	18.2	11.4
			43.6		42.1	61.4	34.3																					NK cells	1.54	1.81	2.6	2.05	1.72	2.47	1.61	2.26	2.14	2.24	1.7	1.28	0.62	2.33	0.95	1.49	1.23	2.55	3.03	2.47	1.09
			21.8		40.9	53.3	28.4																					Other MHC II+ Myeloids	3.07	3.22	4.86	4.04	2.76	3.17	2.82	1.91	5.56	3.22	5.44	4.63	3.3	3.31	2.72	6.46	2.44	2.37	2.56	3.17	2.34
			20				25.8																					Other MHC II- Myeloids	5.49	9.51	0.6	0.43	0.38	0.36	2.12	1.66	4.18	7.38	6.04	9.82	2.59	16.3	18.5	15.1	1.3	1.31	1.09	0.59	0.54
			30.8				23.4																					B cells	26.6	20.9	18.2	18.7	21.3	24.1	20.4	24.7	24.6	22.5	25.4	24.4	2.7	15.3	15.3	15.3	25.2	23	21.2	21.8	16.8
			30.1				19																					CD4 T cells	5.86	5.19	7.92	7.53	7.33	8	13.9	11.8	0.65	0.71	1.01	1.12	0.64	3.85	3.15	4.23	7.78	9.69	12.4	7.54	14
							16.2																					Tregs	5	7.69	2.81	12.5	17.4	13.5	3.09	3.89	2.15	0	4.29	3.45	5.77	34.1	48.5	0	9.5	5.37	2.56	4.11	6.31
							17.9																					CD8 T cells	2.64	2.34	2.63	2.99	3.77	3.96	2.47	3.03	0.43	0.27	0.33	0.32	0.34	0.85	1.62	1.14	2.3	2.35	2.5	2.25	1.87
	Panel H
		Control												GDM
	Neutrophils uterus	1213.29	637.866	12319.1	1954.59	10724.8	4020.8	5485.31						15791.7	4656.22	334.591	958.168	1657.35	3021.11	2167.46	12432.5	2175.29
	NKs uterus	1863.64	753.842	8283.44	2189.46	6578.62	3418.22	2413.54						3272.41	2187.4	636.478	613.341	1641.93	2231.66	2408.59	7096.89	2254.49
	Neutrophils Placenta	2935.53	6902.65	66633.2	71449.1	54938.5	46722.5	30559.1	41662.8	87233.6	25320.3	29933.2	20220.2	36406.6	8468.31	3105.88	1897.98	30938.1	43654	22642.5	24224.4	12916.3	21385.7	32045.5	15319.1	7410.36	17754.4
	NKs placenta	288.066	1002.95	9510.05	7905.31	5430.58	5698.32	3621.35	6721.31	11514	3760.45	3689.84	1722.8	560.44	1742.96	235.294	308.422	2661.64	6842.74	5274.73	3287.34	1232.75	2101.62	3216.78	1191.49	368.526	1567.25
[truncated: 5 more columns]

## Sheet: Fig. 7
	Panel B							Panel C									Panel D
	CD45+ cells							Pregnant control + isotype control		GDM + isotype control		Pregnant control + NK depletion		GDM + NK depletion			Pregnant control + isotype control		GDM + isotype control		Pregnant control + neutrophil depletion		GDM + neutrophil depletion
	Pregnant control + isotype control	GDM + isotype control	Pregnant control + NK depletion	GDM + NK depletion	Pregnant control + neutrophil depletion	GDM + neutrophil depletion		NK1.1+ cells	Ly6G+ cells	NK1.1+ cells	Ly6G+ cells	NK1.1+ cells	Ly6G+ cells	NK1.1+ cells	Ly6G+ cells		Ly6G+ cells	Cd11b+	Ly6G+ cells	Cd11b+	Ly6G+ cells	Cd11b+	Ly6G+ cells	Cd11b+
	1.73	5.4	3.94	4.63	3.55	13		9.16	24	8.78	6.42	3.27	7.63	1.47	12.1		8.17	40.2	4.4	57	0.055	48.5	0.078	69
	6.52	3.33	7.94	5	2.91	2.3		6.49	11.1	3.41	12.3	1.23	12.4	1.2	9.51		5.26	31.6	12.3	26.5	0.092	54.7	0.12	47
	2.13	1.96	5.73	3.97	2.83	3.21		2.27	8.17	2.48	6.13	0.11	0.69	0.94	12.9		11.1	33.2	6.13	57	0.7	54.5	0.072	56.5
	2.67	1.11	2.62	9.17	6.32	1.51		3.61	5.26	4.16	2.74	0.38	4.78	0.041	42.7		11.9	76.8	5.19	48.9	0.083	70	0.11	76.6
			1.91	1.47	1.68	0.9						0.46	4.9	0.21	5.29						0.38	68.5	0.038	52.4
			1.35	1.91	0.46							0.52	4.12	0.98	5.65						0.13	54.4
				3.39	0.73									1.2	27.2						0.033	52.2
	Panel E							Panel F							Panel G
	Vagina							cervix							Uterus
	Pregnant control + isotype control	GDM + isotype control	Pregnant control + NK depletion	GDM + NK depletion	Pregnant control + neutrophil depletion	GDM + neutrophil depletion		Pregnant control + isotype control	GDM + isotype control	Pregnant control + NK depletion	GDM + NK depletion	Pregnant control + neutrophil depletion	GDM + neutrophil depletion		Pregnant control + isotype control	GDM + isotype control	Pregnant control + NK depletion	GDM + NK depletion	Pregnant control + neutrophil depletion	GDM + neutrophil depletion
	38500000	113000000	29200000	108000000	347000000	168000000		1070000	169000000	1.10294e+07	1	4.27835e+07	1.64216e+08		406	48900000	1	1	1	347000000
	24800000	162000000	20500000	11500000	4070000	42400000		1360000	23696.7	73492.5	3303.96	3.6862e+06	239783		1	4040	1	239	1	386
	52600000	114000000	86500000	18900000	99700000	68400000		118000000	4.50311e+06	2.08804e+07	853414	3.68284e+06	1		118000000	1	1	1	1	1
	15200000	67400000	48700000	80300000	136000000	583000000		2760	1	4.67791e+06	9.60765e+06	4.39276e+07	9.07708e+07		1	1	1	1	646000000	349000000
	115000	12900000	136000000	48800000	568000000	96900000		1	2.07317e+06	1.97183e+06	3.16623e+06	677618	4098.36		1	1	3390	91700	112000	38200
	16100000	103000000	101000000	82600000	615000000			1	1.63814e+08	2.01422e+07	1.30759e+08	4.38988e+06			1	19000000	585	41600000	1
	51100000	47700000	169000000	62200000	346000000			1	363248	774887	4.79592e+06	1			1	1	1	1	1
	52000000	73200000		21500000				12100000	1.10375e+07		3.08544e+06				1	1		1
				97800000							340173							1
	Panel I							Panel K
	Placentae							Fetal Livers
	Pregnant control + isotype control	GDM + isotype control	Pregnant control + NK depletion	GDM + NK depletion	Pregnant control + neutrophil depletion	GDM + neutrophil depletion		Pregnant control + isotype control	GDM + isotype control	Pregnant control + NK depletion	GDM + NK depletion	Pregnant control + neutrophil depletion	GDM + neutrophil depletion
	1	140919	1	1	997653	1		1	256466	1	1	1	1
	1	4.57457e+08	1	1	797580	5687.69		1	268924	1	1	33898.3	1
	1	5.5794e+06	1	1	2.07883e+06	1		1	264706	1	1	1326.26	1
	1	4.83092e+08	1	1	995575	887.574		1	1.33065e+06	1	1	32280.2	1
	1	1.58689e+07	1	1	549451	1		1	80645.2	1	1	565.611	1
	1	9.14198e+07	1	1	1.04402e+06	1		1	196309	1	1	11842.1	1
	1	5.93472e+06	1	1	1	1		1	67307.7	1	1	1	1
	1	2.60319e+07	1	1	1	1		1	127688	1	1	1	1
	1	8.90279e+06	1	2147.46	1	1		1	143895	1	1	1	1
	1	1.71416e+07	1	1	1	1		1	26490.1	1	1	1	1
	1	579.598	1	1	1	1		1	1	1	1	1	1
	1	231.481	1	244.618	1	1		1	1	1	1	1	1
	1	249.252	1	1	1	1		1	1	1	1	1	1
	1	1	1	1	1	1		1	1	1	1	1	1
	1	1	1	1	1	1		1	1	1	1	1	1
	1	172.533	1	1	1	1		1	1	1	1	1	1
	1	1	1	1	1	9.86193e+08		1	1	1	1	1	10000
	1	1	1	1	1	5.66251e+08		1	1	1	1	1	382979
	1	229.991	1	1	1			1	1	1	1	1	79032.3
	1	2730.11	1	1	1			1	1	1	1	1	4.19818e+06
	1	1	1	1	1	8.56164e+08		1	1	1	1	1	574913
	1	1	1	1	1	4.96524e+08		1	1	1	1	1	2662037
	1	1	1	1	3.27011e+08	5.74713e+08		1	1	1	1		1.34048e+06
	1	1	1	1	1.62232e+08	6.09756e+08		1	1	1	1		3.15657e+06
	1	1	1	1	226.244	5.19211e+08		1	1	1	1	1	781671
	1	1	1	1	653.31	4.89237e+08		1	1	1	1	1	2.65487e+06
	1	1	1	1	5705.83	5.91716e+08		1	1	1	1	1	4.51389e+06
	5.15464e+08	1	1	1	1	1111.11		1.37097e+06	1	1	1	1	1
	2.54194e+08	1	1	1	2328.54	2623.29		952381	1	1	1	1286.45	1
	5.88235e+08	1	1	1	1	2113.27		1.01083e+06	1	1	1	1	1515.15
	5.33049e+08	1	1	1	460.829	1013.79		62796.2	1	1	1	1	1
	5.8072e+08	1	1	516.885	2626.05	256.937		3.39286e+06	1	1	1	1	1
	566893424	1	1	462.392	2520.62	217.202		5.14184e+06	1	1	1	602.41	1
	5.02513e+08	1	1	1	80097.1	4587.16		5.31915e+06	1	1	1	2347.42	1
	5.73394e+08	1	1	1	1	4775.55		529557	1	1	1	1	1
	1	1	1	1	1	33143.9		1	1	1	1	1	984.252
	1	9.91885e+06	1	182.882	1			1	31954.9	1	1	1
	1	4.52899e+08	1	1	1			1	2.42291e+06	1	1	1
	1	3.95945e+06	1313.03	1	1			1	204461	1	1	1
	1	1.63487e+08	1	1	1			1	718182	1	1	1
	1	3.02829e+06	470.367	7.59878e+08	1			1	110315	976.562		1
	1	2.36542e+07	1	5.18672e+08	1			1	929487	1	1.17284e+06	1
	1	7.72968e+06	949.668	5.84112e+08	1			1	408163	1	1.84641e+06	1
	1	5.66696e+06	1	2.01816e+08	1			1	104418	1	66231.3	1
	1	6.26741e+06	1	512295082	1			1	101282	1	954774	1
	1	3.26813e+06	225.836	1.27812e+07	1			1	28181.8	1	244755	1
	1	1	1	2.42857e+08	1			1	1	1	584677	1
	1	1	1	1.1465e+07	1			1	1	1	384615	1
	1	1	1	8.95765e+06	1			1	1	1	103299	1
	1	1	1	4.81928e+06				1	1	1	219512
	1	1	1	1				1	1	1	1
	1	1	1	1				1	1	1	1
	1	1	1	1				1	1	1	1
	1	1	1	1				1	1	1	1
	1	1	1	1				1	1	1	1
	1	1	1	1				1	1	1	1
	1	1	1	1				1	1	1	1
	1	1	1	1					1	1	1
	1	1	1	1					1	1	1
		1	1	1					1	1	1
		1	1	1					1	1	1
		1	1	1					1	1	1
		1	1	1					1	1	1
		1		1					1		1
				1							1
				1							1
				1							1

## Sheet: Fig. 8
	Panel A					Panel B					Panel C					Panel D					Panel E			Panel F							Panel G					Panel H
	Pup ID	Days	Control pups	GDM pups		Control Pups		GDM Pups			Control pups		GDM pups			Control pups		GDM pups			Pregnant control	GDM		Pup ID	Days	Control pup females	Control pup males	GDM pup females	GDM pup males		Female		Male			Female		Male
	CC5 P1	0.001	1			Day 3	Day 7	Day 3	Day 7		Liver before d7	Intestine before d7	Liver before d7	Intestine before d7		Liver d7	Intestine d7	Liver d7	Intestine d7		102	120		CC5 P1	0.001		1				Control	GDM	Control	GDM		Control	GDM	Control	GDM
	CC5 P2	0.001	1			2.2	3.9	1.5	2.3		12635.4	31353.1	65384.6	33593.8		1	3.75134e+06	1	1.3189e+06		144	120		CC5 P2	0.001		1				3.9	2.3	3.9	3.4		1	1	1	7544.22
	CG6 P1	0.001		1		2.3	4	1.5	3.5		12121.2	57017.5	5813.95	13513.5		393.082	480226	1	1		120	120		CG6 P3	0.001			1			4	3.5	4.1	2.5		1	1	293	2801.12
	CG6 P2	0.001		1		2.6	3.7	1.7	3.4		689949	788043	5717.26	59055.1		1	340909	7544.22	1.0989e+07		167	120		CG8 P1	0.001			1			3.8	3.3	4.2	2.5		6300	1	393	1937.98
	CG6 P3	0.001		1		2.4	3.8	1.8	3.3		510204	1.37868e+06	1.45161e+07	1.07794e+07		1572.33	957728	1	627090		118	120		CG8 P2	0.001			1			4.1	3.8	3.5	2.3		1	1	1570	341.064
	CG8 P1	0.001		1		2.7	4.1	1.9	3.8		9.17431e+08	9.67437e+08	75630.3	479042		1	1.85668e+06	1	21226.4		142	120		CG8 P3	0.001				1		3.7	2.6	4	2.95		1	255.102	1	10143.2
	CG8 P2	0.001		1		2.2	4.1	1.6			9.02527e+08	288510101	7.21154e+06	4.9505e+06		1	2.32558e+06	255.102	5.89431e+06		116	144		CG8 P4	0.001			1			3.9	2.5	3.9	2.84		1	1	1	1
	CG8 P3	0.001		1		2.2	4.2	1.5	2.6		1.75752e+08	8.40708e+07	1.80451e+08	1.20192e+08		1	788591	2801.12	3.71829e+06		142	142		CG9 P1	0.001				1		3.43	2.85	3.5	4.33		1910	1	1	2478.75
	CG8 P4	0.001		1		2.1	3.7	1.5	2.5		1	1	104779	296610		1	2.69122e+06	1937.98	4835.59		98	118		CG9 P2	0.001			1			2.8639	3.05	3.73	4.5		1	1504.51	1	136.986
	CG9 P1	0.001		1		2.1	3.5	1.4	2.5			2940.31	14097.7	599490		167.785	771605	341.064	1.43954e+06			100		CG9 P3	0.001			1			2.9309	4.18	2.12	2.87		1	174.216	1	10511.4
	CG9 P2	0.001		1		1.8	4	1.4	2.3		1	130368	25050.1	57783		219.684	1.66556e+06	1	3.84287e+06			118		CC5 P3	0.001		1					3.11	3.56	2.95			1	1	5882.35
	CG9 P3	0.001		1		2	3.9	1.2	2.5		1	37356.3	7987.22	7142.86		6304.18	2.89855e+06	1	1.40777e+06			118		CC5 P4	0.001		1					2.93	2.965	3.61			3734.62	1	1
	CC5 P3	0.001	1			2.1	3.9	1.9	3.05		27173.9	7.27924e+07	3.27018e+08	6.36691e+08		293.427	6.01283e+06	10143.2	2.30662e+06			142		CG1 P2	1				1			3.35	3.2348	3.51			1	1	1
	CC5 P4	0.001	1			2	3.5	1.9	2.85		5.03555e+06	8.99654e+07	7.97338e+07	402173913		1	2.84853e+06	2954.21	962696			99		CG1 P3	1							3.155	3.1909	3.4			1	620	2609.6
	CG1 P1	1		1		1.9	3.73	1.7	2.84		37500000	115804	76124.6	1.21053e+08		1	1.71253e+06	1	1.11972e+06			98		CG1 P4	1				1			3.1577	2.8429	3.57			1	264	1
	CG1 P2	1		1		2	3.43	1.9	2.85		31424.6	895317	2.60543e+07	1.33333e+08		1906.94	2.92957e+06	1	767113			91		CG6 P4	1			1					2.9333	3.43				342	772.4
	CG1 P3	1		1		1.8	2.12	1.8	2.93				4.08772e+07	6.52985e+07		1	410317	1	1.4432e+06			142		CG6 P5	2				1					3.9106					1
	CG1 P4	1		1		1.9	3.56	1.8	2.95				509411	62500000		1	1.07117e+06	1504.51	598563			98		CG10 P2	1			1						2.8455					1
	CG6 P4	1		1		1.7	3.29	1.8	3.09				46729	3.87597e+06				2478.75	241117			142		CG10 P3	1			1						3.6278					1
	CG6 P5	2		1		1.6	2.97	2					2.75921e+06	5.59701e+07				136.986	1.25909e+06					CG10 P9	1			1
	CG6 P6	2		1		1.9	3.24	1.8					4.65114e+07	1231527094				440.399	3.11139e+06					CC7 P1	1		1
	CG6 P7	1		1		1.6	3.19	1.9					1.0481e+07	1.16667e+08				3188.78	2.64901e+06					CC7 P2	1		1
	CG10 P2	1		1		1.5	2.86	2.1					7.7519e+06	1.17021e+08				174.216	3.08815e+06					CG11 P1	1			1
	CG10 P3	1		1		1.4	2.84	1.9					1.26981e+08	1234567901				784.314	2.25734e+06					CC5 P6	3		1
	CG10 P4	1		1		1.8	2.93	1.8					4.05844e+08	1213592233				10511.4	1.46256e+06					CG5 P1	5			1
	CG10 P5	1		1		1.7	2.93	1.2					1.2013e+08	1587301587				1	884123					CG1 P9	7			0
	CG10 P6	1		1				1.6	2.87				1396648045	1216545012				5882.35	1.69147e+06					CG5 P2	7			0
	CG10 P7	1		1				1.4	3.11				6230.53	865385				3734.62	3.47338e+06					CG5 P3	7				0
	CG10 P8	1		1				1.5	2.95				1	15831.1				1	3.01205e+06					CG5 P4	7			0
	CG10 P9	1		1				2	2.93				18115.9	6.13497e+06				1	975177					CG5 P5	7			0
	CG1 P5	2		1				1.6	3.61				11994.9	3.14103e+06				2609.6	2.79605e+06					CC11 P1	7	0
	CG1 P6	2		1				1.8	3.51				17857.1	1.32407e+08				1	8.77535e+06					CC11 P2	7		0
	CG6 P10	1		1				1.8	3.4				71984.4	3.58833e+08				1569.04	1.32387e+06					CC11 P3	7	0
	CC7 P1	1	1					2	3.57				1712328767	8.31947e+08				1	251332					CC11 P4	7		0
	CC7 P2	1	1					1.9	3.25				9681.09	19444.4				772.4	952068					CC11 P5	7		0
	CG1 P7	2		1				1.9	3.35				7957.56	5988.02				309.406	5.23649e+06					CC11 P6	7	0
	CG1 P8	2		1				1.8	3.43				614887	148810										CC11 P7	7		0
	CG11 P1	1		1				1.9	3.35				702055	2.00617e+07										CG11 P2	7			0
	CC5 P6	3	1					1.6	3.12				13915.5	43859.6										CG11 P3	7				0
	CG5 P1	5		1				1.7	3.16				1	1										CG11 P4	7				0
	CG1 P9	7		0				1.8	3.91				3221.65	567010										CG11 P5	7				0
	CG5 P2	7		0				1.7	2.85				250678	1.77262e+07										CG11 P6	7			0
	CG5 P3	7		0				1.6	3.63				2.90881e+06	9.12548e+07										CC7 P4	7	0
	CG5 P4	7		0									3.11927e+06	15000000										CC7 P5	7	0
	CG5 P5	7		0									1	12773.7										CC7 P6	7		0
	CC11 P1	7	0										1	6596.31										CC7 P7	7	0
	CC11 P2	7	0										169956	4.38218e+06										CC7 P8	7		0
	CC11 P3	7	0										2467.11	953526										G8 PI	0.001				1
	CC11 P4	7	0										1.70213e+07	1436781609										G8 P2	0.001				1
	CC11 P5	7	0										3.45304e+07	6.4433e+08										G8 P3	0.0001				1
	CC11 P6	7	0										2.73723e+08	1282051282										G8 P4	0.001			1
	CC11 P7	7	0										4.62392e+08	10204081633										G6 P1	0.001			1
	CG11 P2	7		0									4975.12	1322.75										G3 P1	0.001				1
	CG11 P3	7		0									45283	4.87421e+06										C8 P1	1		1
	CG11 P4	7		0									4.37828e+08											G3 P2	1			1
	CG11 P5	7		0																				G3 P3	1				1
	CG11 P6	7		0																				C3 P1	1		1
	CC7 P4	7	0																					C3 P2	1		1
	CC7 P5	7	0																					C3 P4	1	1
	CC7 P6	7	0																					C3 P5	1	1
	CC7 P7	7	0																					G6 P3	7				0
	CC7 P8	7	0																					G6 P6	7			0
	G8 PI	0.001		1																				G6 P7	7				0
	G8 P2	0.001		1																				G6 P8	7			0
	G8 P3	0.0001		1																				G10 P1	7				0
	G8 P4	0.001		1																				G10 P2	7				0
	G6 P1	0.001		1																				G10 P5	7			0
	G3 P1	0.001		1																				G12 P2	1				1
	C8 P1	1	1																					G12 P3	1				1
	G3 P2	1		1																				G12 P8	2			1
	G3 P3	1		1																				G12 P9	2				1
	C3 P1	1	1																					G1 P1	1			1
	C3 P2	1	1																					G1 P2	1			1
	C3 P3	1	1																					G1 P4	7				0
	C3 P4	1	1																					G1 P5	7			0
	C3 P5	1	1																					G1 P6	7				0
	C3 P6	1	1																					G6 P1	7			0
	G3 P4	3		1																				G6 P2	7				0
	G6 P2	7		0																				G6 P3	7				0
	G6 P3	7		0																				G6 P4	7				0
	G6 P4	7		0																				G6 P5	7				0
	G6 P5	7		0																				G6 P7	7			0
	G6 P6	7		0																				G6 P8	7				0
	G6 P7	7		0																				C1 P1	7		0
	G6 P8	7		0																				C1 P2	7		0
	G10 P1	7		0																				C1 P3	7	0
	G10 P2	7		0																				C1 P4	7		0
	G10 P3	7		0																				C1 P5	7		0
	G10 P4	7		0																				C3 P2	7		0
	G10 P5	7		0																				C3 P3	7		0
	G10 P6	7		0																				C3 P4	7		0
	G12 P1	1		1																				C3 P5	7	0
	G12 P2	1		1																				C3 P6	7		0
	G12 P3	1		1																				C3 P7	7		0
	G12 P4	1		1																				C3 P8	7	0
	G12 P5	1		1																				C7 P1	0.001		1
	G12 P6	2		1																				C7 P2	0.001	1
	G12 P7	2		1																				C7 P4	0.001	1
	G12 P8	2		1																				C7 P5	0.001		1
	G12 P9	2		1																				G3 P1	0.001			1
	G1 P1	1		1																				G3 P2	0.001				1
	G1 P2	1		1																				G3 P3	2			1
	G1 P3	1		1																				G3 P4	2				1
	G1 P4	7		0																				G3 P6	3			1
	G1 P5	7		0																				G3 P7	3			1
	G1 P6	7		0																				G3 P8	7			0
	G6 P1	7		0																				G3 P9	7			0
	G6 P2	7		0																				G6 P2	1			1
	G6 P3	7		0																				G6 P3	1			1
	G6 P4	7		0																				G6 P4	1				1
	G6 P5	7		0																				G6 P5	1				1
	G6 P6	7		0																				G7 P1	1				1
	G6 P7	7		0																				G7 P2	1			1
	G6 P8	7		0																				G7 P4	1			1
	G6 P9	7		0																				G7 P6	2			1
	C1 P1	7	0																					G8 P1	1				1
	C1 P2	7	0																					G8 P2	1			1
	C1 P3	7	0																					G8 P3	1			1
	C1 P4	7	0																					G8 P6	2			1
	C1 P5	7	0																					G9 P1	0.001				1
	C3 P1	7	0																					G9 P3	7				0
	C3 P2	7	0																					G9 P4	7				0
	C3 P3	7	0																					G9 P5	7				0
	C3 P4	7	0
	C3 P5	7	0
	C3 P6	7	0
	C3 P7	7	0
	C3 P8	7	0
	C7 P1	0.001	1
	C7 P2	0.001	1
	C7 P3	0.001	1
	C7 P4	0.001	1
	C7 P5	0.001	1
	C7 P6	1	1
	G3 P1	0.001		1
	G3 P2	0.001		1
	G3 P3	2		1
	G3 P4	2		1
	G3 P5	2		1
	G3 P6	3		1
	G3 P7	3		1
	G3 P8	7		0
	G3 P9	7		0
	G6 P1	1		1
	G6 P2	1		1
	G6 P3	1		1
	G6 P4	1		1
	G6 P5	1		1
	G7 P1	1		1
	G7 P2	1		1
	G7 P3	1		1
	G7 P4	1		1
	G7 P5	1		1
	G7 P6	2		1
	G8 P1	1		1
	G8 P2	1		1
	G8 P3	1		1
	G8 P4	2		1
	G8 P5	2		1
	G8 P6	2		1
	G9 P1	0.001		1
	G9 P3	7		0
	G9 P4	7		0
	G9 P5	7		0
	G7 P6	2		1
	G8 P1	1		1
	G8 P2	1		1
	G8 P3	1		1
	G8 P4	2		1
	G8 P5	2		1
	G8 P6	2		1
	G9 P1	0.001		1
	G9 P3	7		0
	G9 P4	7		0
	G9 P5	7		0

## Sheet: Fig. 9
	Panel C
	TP	Control											GDM
	-7	2.35622	2.04408	2.93095	0.658992	0.032509	0.108638	2.68325	2.50346	0.060635	0.030894	0.979436	2.04568	0.024136	0.037347	1.49905	1.92118	2.50776	2.35879	2.14993	2.80435	0.100879	0.123211	0.004104	0.192941	1.85513	1.80843	0.013363	2.47046	2.67991	0.004619	0.022897	1.95938
	-4	1.1955	2.38857	0.142262	1.67443	0.086608	0	2.15399	2.20033	0.00391			1.75534	1.63209	0.02883	2.78522	2.77626	2.21397	0.335527	2.33448	1.6408	1.49492	0.71622	0.036271	0.051592	2.75716	0.047495	1.8385
	-1	2.31606	0.382883	1.51123	0.012647	1.58055	2.90099	0.070906	0.741218	2.67254	0.814061	1.44052	1.73922	1.11522	1.34888	2.44008	2.51798	3.25209	2.11796	1.45399	1.75881	0.042548	0.909794	2.23351	0.06162	0.047484	0.849413	1.37255	0.054856	1.93618	1.77149	2.31237	1.88187
	2	2.1534	1.04301	2.34632	0.522559	2.1442	0.886998	0.010038	0.989245	0.581322			1.08333	0.541591	1.35601	1.028	1.92843	1.39308	2.84456	0.698802	1.09054	1.03719	1.49058	0.041273	0.4206	1.06217	0.737682	2.29113
	5	0.374974	1.48235	1.58539	1.4884	1.55193	2.49755	1.45772	1.86431	2.10771	2.1749	1.97851	2.49986	1.6973	1.8416	1.47151	0.568763	2.29045	1.59472	1.83175	0.540759	0.710718	0.908879	0.985228	2.64682	0.94566	0	0.778452	2.65068	2.25028	0.375954	2.70967	1.45014
	8	1.45501	2.08876	1.47294	1.35713	2.7713	2.7483	0	2.38279	2.14765			1.30984	2.20504	2.51924	0.948933	1.55136	1.68706	2.49449	0.770749	1.55798	2.3783	1.99756	2.24827	2.094	1.99121	2.09372	2.89385
	11	2.16952	1.67102	0.845351	2.26238	0.666578	1.95773	2.99778	2.44722	3.39537	1.73104	1.41944	2.17128	2.30209	0.901262	1.69182	1.69918	1.54967	1.80077	2.29009	2.34927	1.83986	1.89068	1.92955	2.23334	0.949452	2.83652	2.5311	2.4086	1.85118	0.868505	1.22838	1.74238
	14	1.14373	1.00334	0.941754	1.5439	2.64691	2.99678	2.65824	3.13018	3.05731	1.87057	2.28581	2.04921	1.15456	0.514783	1.00911	0	1.69194	3.00612	1.12763	1.75657	2.23332	2.32651	1.6342	2.92008	2.29319	2.7119	1.59576	1.13291	1.27127	0.142511	1.59157	0.13403
	Panel D					Panel E					Panel F					Panel G
	Control		GDM			NP Control diet		NP HFHS diet			Control		GDM			BCD comparison	Control									GDM
	Pregestation	Gestation	Pregestation	Gestation		Pre-mating	Post-mating	Pre-mating	Post-mating		No dissemination	Dissemination	No dissemination	Dissemination		-4 vs -7	0.990181	0.725088	0.986919	0.86085	0.596953	0.965685	0.621528	0.862884	0.674267	0.809891	0.749373	0.942286	1	0.905476	0.653553	0.736626	0.998328	0.802253	0.219955	0.985282	0.749119	0.733484	0.836278	0.785621	0.77351
	2.35622	2.1534	2.04568	1.08333		0.508727	0.438162	2.58259	0.849109		2.24375	1.87057	2.23332	2.04921		-1 vs -4	0.989718	0.999872	0.998254	0.999279	1	0.952563	0.961544	0.998641	0.968254	0.887161	0.997037	0.943215	0.991336	0.99782	0.881349	0.781095	0.91137	0.978428	0.997809	0.999592	0.651726	0.468378	0.99937	0.360442	0.997561
	2.04408	1.04301	0.024136	0.541591		0.438162	0.335775	2.3581	0.928131		2.65824	1.5439	2.32651	1.12763		E2 vs -1	0.778451	1	1	0.78882	0.99066	0.655357	0.218323	0.322746	0.636364	0.971142	0.996935	0.54829	0.998336	0.828571	0.923826	0.99517	0.975645	1	0.807669	0.864838	1	0.967228	0.998991	0.666599	0.998038
	2.93095	2.34632	0.037347	1.35601		2.76349	0.776495	0.00218	2.61685		3.13018	2.64691	2.92008	1.15456		E5 vs E2	0.850834	0.999644	0.971831	0.895349	0.959391	0.998135	0.561288	0.998745	0.604396	0.764345	0.967785	0.970499	1	0.973799	0.869822	0.99552	0.936047	0.992196	0.808624	0.854679	1	0.423873	1	0.987215	0.944444
	0.658992	0.522559	1.49905	1.028		0.146094	1.06255	1.22503	1.06106		3.05731	2.99678	2.29319	1.75658		E8 vs E5	0.851449	1	0.921569	0.952884	0.446494	0.746863	0.916448	0.904762	1	0.877913	1	0.968744	1	0.981763	0.87721	1	0.905504	0.968	0.690665	0.996557	0.999705	0.986318	1	0.720044	0.83871
	0.032509	2.1442	1.92118	1.92843		1.30689	1.59625	1.32249	2.33042			1.14373	2.7119	0.514783		E11 vs E8	1	0.880974	1	0.984797	0.824176	0.956372	0.844082	1	0.786026	0.963875	0.867403	0.965432	0.616552	0.523973	0.735169	0.997895	0.531392	0.86506	0.808098	0.764706	0.73991	0.959532	0.915966	0.759754	0.939227
	0.108638	0.886998	2.50776	1.39308		1.16884	2.0997	0.024102	0.83005			1.00334		1.00911		E14 vs E11	1	0.830619	0.88806	1	0.636364	0.948838	0.56922	1	0.758294	0.968794	0.892655	0.95578	0.532646	0.759709	0.758827	0.863309	0.748736	0.581699	0.999059	0.914347	0.753589	0.950225	0.769231	0.990602	0.683409
	2.68325	0.010038	2.35879	2.84456		1.94429	1	0.022412	3.10428			0.941754		1.6342
	2.50346	0.989245	2.14993	0.698802		1.8659	0.995734	2.48462	0.937565					0
	0.060635	0.581322	2.80435	1.09054		0.461491	1.11722	2.38727	1.13439					1.69194
	0.030894	0.374974	0.100879	1.03719		2.58419	2.4598	1.81831	0.995481					2.81838
	0.979436	1.48235	0.123211	1.49058		2.47586	0.764557	1.37305	0.749825					1.59576
	1.1955	1.58539	0.004104	0.041273		0.067462	1.00726	0.006918	1.16904					1.13291
	2.38857	1.4884	0.192941	0.4206			2.23629	2.6594	1.14767					1.27127
	0.142262	1.55193	1.85513	1.06217			0.931828	1.71325	2.29493					0.142511
	1.67443	2.49755	1.80843	0.737682			2.03816	2.16097	1.20367					1.56892
	0.086608	1.45772	0.013363	2.29113			0.869597	1.78346	1.30253					0.13403
	0	1.86431	2.47046	2.49986			2.16102	1.21134	1.03555
	2.15399	2.10771	2.67991	1.6973			0.738849	2.65577	0.553438
	2.20033	2.1749	0.004619	1.8416			0.60442	0.402124	1.62968
	0.00391	1.97851	0.022897	1.47151			1.67614		2.07717
	2.31606	1.45501	1.95938	0.568763					1.16618
	0.382883	2.08876	1.75534	2.29045					2.04491
	1.51123	1.47294	1.63209	1.59472					0.817128
	0.012647	1.35713	0.02883	1.83175					0.960758
	1.58055	2.7713	2.78522	0.540759					2.0504
	2.90099	2.7483	2.77626	0.710718					2.15376
	0.070906	0	2.21397	0.908879					0.697851
	0.741218	2.38279	0.335527	0.985228					1.84479
	2.67254	2.14765	2.33448	2.64682					0.0430672
	0.814061	2.16952	1.6408	0.94566					1.56857
	1.44052	1.67102	1.49492	0					0.938511
		0.845351	0.71622	0.778452					1.7876
		2.26238	0.036271	2.65068
		0.666578	0.051592	2.25028
		1.95773	2.75716	0.375954
		2.99778	0.047495	2.70967
		2.44722	1.8385	1.45014
		3.39537	1.73922	1.30984
		1.73104	1.11522	2.20504
		1.41944	1.34888	2.51924
		1.14373	2.44008	0.948933
		1.00334	2.51798	1.55136
		0.941754	3.25209	1.68706
		1.5439	2.11796	2.49449
		2.64691	1.45399	0.770749
		2.99678	1.75881	1.55798
		2.65824	0.042548	2.3783
		3.13018	0.909794	1.99756
		3.05731	2.23351	2.24827
		1.87057	0.06162	2.094
		2.28581	0.047484	1.99121
			0.849413	2.09372
			1.37255	2.89385
			0.054856	2.17128
			1.93618	2.30209
			1.77149	0.901262
			2.31237	1.69182
			1.88187	1.69918
				1.54967
				1.80077
				2.29009
				2.34927
				1.83986
				1.89068
				1.92955
				2.23334
				0.949452
				2.83652
				2.5311
				2.4086
				1.85118
				0.868505
				1.22838
				1.74238
				2.04921
				1.15456
				0.514783
				1.00911
				0
				1.69194
				3.00612
				1.12763
				1.75657
				2.23332
				2.32651
				1.6342
				2.92008
				2.29319
				2.7119
				1.59576
				1.13291
				1.27127
				0.142511
				1.59157
				0.13403
	Panel K					Panel N									Panel O
	S. Succinus relative abundance
	pregestation	early gestation	midgestation			Lactobacillus relative abundance				Enterobacteriaceae relative abundance					Enterococcus relative abundance
	0	0	0			Control		GDM		Control		GDM			Pregnant control	GDM
	0	82	17			No offspring dissemination	Offspring dissemination	No offspring dissemination	Offspring dissemination	No offspring dissemination	Offspring dissemination	No offspring dissemination	Offspring dissemination		0	7.74064
	0	56	1			33	0	0	17	0	0	0	36		3.70734	9.96845
	100	10	50			100	0	0	0	0	23	19	4		13.1518	43.4148
	100	0	0			2	0	12	0	0	0	11	16		13.7535	0
	0	4	9			23	0	4	42	0	0	0	0		19.3548	58.5832
	0	15	3			38	38	0	0	9	50	4	6		0	0
	98	44	3			16	33	21	0	6	0	5	1		0	0
	0	79	21			18.82	0	14	0		0	0	0		0	84.5249
	8	0	0				1	21	0		1	17	0		56.0976	78.5112
	84	12	14				16	24	5		0	7	0			1.17041
	99	0	5				20	8	0		58	0	68			69.9442
	100	14	48				0		0		36		10			92.4738
	15	0	28				10		25		7		59			93.3131
	99	0	0				13		35		0		46			99.6042
	0	80	1				0		17		64		0			45.9203
	100	87	0						20				0			74.548
	100	40	0						10				78
	1	0	0						29				0
	38	0	0						7				10
	0	0	0						0				98
	60	100	3						0				40
	99	0	0						0				66
	28	2	0						0				12
	0	7	0						0				0
	99	0	0						7				24
	100	6	0						10				63
	14	0	15						0				67
	0	0	0						0				9
	0	16	0						0				0
	0	1	0						0				0
	14	7	0						15				0
	0	0	0						0				49
	1	0	0						0				100
	99	7	65
	0	32	0
	16	0	2
	100	54	7
	100	30	26
	1	0	0
	2	0	0
	0	9	0
	3	47	0
	75	0	0
	0	29	0
	95	86	22
	12	9	1
	0	6	1
	0	0	0
	100	9	1
	15	0	0
	11	1	3
	45	22	0
	0	0	0
	1	0	0
	1	36	98
	31	12	0
	49	0	0
	1	0	0
	9	0	36
	1	11	2
	5	0	0
	100	0	0
	3	0	6
	60	0
	28	11
	45	0
	0	0
	1	0
	0	32
	99	0
	0	10
	2	3
	100	0
	0	81
	89	14
	100	15
	0	22
	98	0
	6	1
	0	47
	0	0
	100
	0
	5
	7
	14
	28
	100
	0
	1
	12
	75
	7
	0
	0
	0
	0
	12
	0
	28
	0
	1
	0
	0
	0
	0
	0
	100
	5
	100
	98
	99
	1
	2
	0
	95
	0
	0
	10
	0
	0
	0

## Sheet: Supp. Fig. 1
	Panel A
	(Min)	Control																GDM
	0	96	102.5	92	126.5	112.5	109	95.5	129.5	90.5	90.5	107	138.5	85	82	99.5	98	136.5	134	128	121.5	124	111.5	127	135	105	112.5	158	115.5
	15	250	227.5	262.5	232	278.5	294	296.5	232.5	240	206	252	253.5	274	231.5	208.5	167.5	174.5	282	272.5	212	302.5	338.5	227	217	173	163	207	184
	30	217	157	226	201.5	221	220	177	200.5	191	173	169.5	195	196	184	144	145	171	185.5	246.5	164	221.5	297	175	192	165.5	167.5	168.5	141
	60	158	123.5	120	150	149.5	149	110	144	151	121	149	132	118	128.5	114	126	177	172	186.5	153.5	151	151	152.5	168	166	172.5	153	128
	120	131.5	109.5	101	140	123	132.5	127.5	117	110	95.5	105	92.5	110.5	108.5	94	124	160	123	137.5	118	116	131	103	115	116	127.5	117	110
	Panel A			Panel B
	AUC			TP	Control diet								HFHS diet
	Pregnant control	GDM		d-1	19.9	17.2	19.6	18	17.9	19.6	18	18.3	19.1	17.6	19.7	19.9	19.6	19.8	20.2
	20408	20254		E13.5	25.1	26.3	27.2	25.3	23.4	25.7	27.6	26.2	27.1	24.6	30.1	25	26.9	29.4	29
	16556	20839
	18143	23111
	19913	18229
	20411	20726
	20858	23321
	17921	18248
	18960	19598
	18671	18056		Panel C
	15971	18645
	18251	18476			Control																GDM
	17944	15859		Vagina	0.0479079	0.133467	0.0809109	0.0700684	0.0845471	0.131293	0.11196	0.0913235	0.24547	0.130992	0.262299	0.242771	0.165561	0.175	0.126963	0.227009	0.0907249	0.102671	0.148203	0.083536	0.163427	0.124441	0.372929	0.166927	0.911066	0.2	0.168121	0.236416	0.323884	0.183261
	17783			Uterus	0.0325129	0.0242728	0.0426125	0.0365227	0.0566046	0.0263873	0.061402	0.0692043	0.222604	0.118581	0.0932481	0.133874	0.107876	0.092899	0.135393	0.0905941	0.062685	0.0513374	0.0636042	0.0460786	0.0472583	0.061861	0.0952153	0.0558861	0.0681081	0.219842	0.0657995	0.0757888	0.0804705	0.111078
	17265			Placenta	0.581176	0.240374	0.397417	0.253086	0.247019	0.236784	1.85741	1.98667	1.67191	1.44012							0.242025	0.285982	0.208143	0.306707	0.222981	0.245776	0.78759	1.71481	1.82878	1.14169
	15064
	15900
	Panel E
		Pregnant control																																								GDM
	Vagina	11400000	30100000	1.01974e+08	127000000	19400000	89200000	7040000	8800000	10800000	307000000	8800000	24500000	5690000	3.7037e+06	6.69643e+07	4.82353e+06	3.33333e+06	1.71453e+08	3.23034e+07	3.53484e+07	7.42647e+07	3.57759e+08	8.05556e+06	2.07143e+08	105000	6.3172e+07	6.39013e+07	7040000	8800000	11400000	30100000	30100000	79200000	65400000	37200000	118000000	167000000	49500000	40300000	210000000	14800000	42700000	18800000	85000000	158000000	8270000	26200000	52400000
	Cervix	49342.1	2.02206e+06	1	2.19486e+07	6.14334e+06	3.42466e+07	1	1.90058e+06	513000	20700000	12300000	4660000	6040	1.0906e+07	7.08333e+06	13281.2	966608	5.20833e+06	2.06093e+06	4.87805e+07	2.03863e+06	3.11475e+07	1.70683e+07	2.04741e+07	1	2.80083e+06	2.98913e+06	1	1.90058e+06	49342.1	2.02206e+06	2.02206e+06	39909.6	2.54902e+07	9.89209e+06	3.76059e+06	4.02132e+07	4.48417e+07	2.01299e+06	3.15495e+07	3.48432e+06	1.92857e+06	1.80288e+06	8687.26	220751	1	6.68317e+06	1.30435e+06
	Uterus	1	1	1	1	1510000	1	1	2170	5820	1	1170000	1	1	4089.32	569169	1	1	222.295	1	178729	545.778	3.21435e+08	625210084	2.15473e+08	2269.45	255.763	269.664	1	2170	1	1	1	1	40900000	1	1	152000000	176000000	1	9510	1230	1	1	1600	1	1	33000	1
[truncated: 92 more columns]

## Sheet: Supp. Fig. 2
	Panel A
		Pregnant control								GDM
	Vagina	2330000	94900000	452	2020	72900000	3580000	3130000	1	18500000	94800000	57100000	48100000	1	59000000	61700000	528000	66700000	43700000	2.52809e+07	296912114	3.54108e+08	3.79363e+08
	Cervix	69300	14800000	1	1	29100000	3530000	3580000	1	2120000	7770000	966000	923000	1	5600000	5840000	5830000	701000	7700000	18930.1	25929.1	591172	1.57407e+06
	Uterus	19900	118000	1	1	302000	106000	3230	1	1	12300	578000	12100	1	5720	3980	121000000	629000	572000	1	201237	22700	2.56437e+07
	Panel F
	Control		GDM
	Placenta	Fetal Liver	Placenta	Fetal Liver
	1	1	2140.08	1
	1	1	420.875	1
	1	1	1	192308
	1	1	221.043	1
	1	1	1	1
	1	1	282.167	1
	1	1	1842.3	265957
	14758.5	5584.76	242.014	1
	31771.2	381.098	1	1
	4273.5	10080.6	774.793	1
	9371.83	825.083	1.38528e+07	75688.1
	909.918	4524.89	7377.05	5050.51
	3872.22	1	3664.04	1
	1	897.666	594.53	1
	1	1	1318.76	1
	1	1	266.241	13888.9
	1	1	1	1
	1	1	1.48903e+07	1
	1	1	88141	1
	1	1	1	1
	1	1	1	1
	1	1	1	1
	1	1	1	1
	1	1	1	1
	603.865	1	1	1
	603.379	1	1	1
	316.656	659.631	1	1
	1	1	1	1
	1	1	1	1
	534.188	1	1	1
	245.098	1	1	1
	433.276	1	1	1
	1	1	1	1
	1	1	1	1
	1	1	1	1
	1	1	1	1
	1	1	1	1
	1		185.736	1
	1		1648.8	1
	1		1740.95	1
	1		1	886.525
	210.945	798.82	342.231	1
	1	1	1	2525.25
	421.89	1008.38	1	5639.1
	2076.41	1	931.677	1
	1	1	880.282	1
	507.614	1	889.68	1
	1	1	1503.44	1
	1	1	1	1
	1	1	1	1
	3347.06	1	1	1
	2736.51	353.107	1	1
	744.602	1	1	1
	765.111	1	1	59417
	1025.43	1	1	2202.64
	1	1	1	4608.29
	501.505	1	1	1736.11
	1	1	1	46.8165
	1	1	2465.48	830.565
	1	1	4770.99	1
	1	1	1554.4	1
	1	1	12500	1
	1	1	692.521	12589.9
	1	1	296.56	1
	1	1	1	35519.1
	1		1	8687.26
			1	1872.66
			1	1689.19
			9.17813e+07	203390
			610.252	58962.3
			4237.29	2000
			219.877	4335.26
			1	1
			2360.72	2145.92
			55045.9	1
			2002.91
			39601.4
			1361.47
			65298.5
			2143.29
			489.876
			2466.37
			1	1
			1	1
			1	1
			1	1
			1	1
			1	1
			1	1
			1	1
			1	1
			1	1
			1	1
			1	1
			1	1
			1	1
			1768.03	5514.71
			1	1
			1	1
			1	1
			187.406	1
			1906.94	1
			117.647	1
			166180	5555.56
			614574	6459.95
			8922.07	1
			4332.76	1
			990.491	596.659
			226.655	1
			1815.35	753.012
			241.779	1
			1295.34	1
			648.228	1
			3.31565e+08	3.1746e+07
			3.41763e+08	5.44872e+07
			3164556962
			2.69687e+08	3.52761e+07
			365497076	2.60417e+07
			2.94985e+08	5.96774e+07
			3.38524e+08	4.30328e+07
			4.49236e+08	1.3835e+08
			3.30907e+08	3.54251e+07

## Sheet: Supp. Fig. 4
	Eotaxin	Control A909+																												Control A909-
	Uterus	15.812	21.1446	1.04786	0.521513	1.14609	7.47121	9.84244	2.1836	1.50595	1.91277	0.91829	0.440642	0.287338	0.296947	0.304164	0.159143	0.130147	0.574369	0.137486										22.1915	2.02252	0.81363	2.02761	1.30208	1.48918	0.561463	1.52824
	Placenta	0.469475	0.517627	0.710515	1.79675	3.71596	3.54168	4.71049	4.19949	3.89086	4.04043	1.55588	1.59181	1.35781	1.148	1.13327	1.37412	1.23786	1.74799	2.24583	1.19756	0.606712	0.524143	0.738889	1.06245	0.696277	1.74706	0.57904	0.901889	0.196292	1.11145	1.69413	1.10311	3.02447	3.07585	3.84473	3.5095	2.77903	3.48272	2.3957	1.4195	1.24385	1.5922	0.784416	0.748424	0.470385	0.378755	0.536715	0.624659
	GCSF	Control A909+																												Control A909-
	Uterus	3.6547	7.76968	3.86975	3.42653	3.17942	116.774	174.512	32.9249	4.39065	2.92991	2.90635	2.68898	4.38669	11.6016	2.86616	8.59372	3.53828	12.1498	5.69801										18.1642	10.0879	2.61175	2.02761	1.30208	1.48918	0.561463	1.52824
	Placenta	0.360325	1.3603	1.07155	1.40553	71.351	13.0265	83.4499	69.1886	26.7994	9.08418	0.679452	0.843289	56.4094	1.246	1.51361	5.78119	42.5521	64.0855	1.21204	1.67757	3.34441	9.05561	1.59444	2.43706	35.3762	50.4188	5.77192	11.9864	65.3231	0.314184	0.731007	0.382919	1.48552	3.7993	0.875239	0.780315	0.620111	0.747578	0.825964	1.05968	2.16933	0.939661	0.580892	0.911931	0.942048	1.17971	0.871498	0.836486
	GMCSF	Control A909+																												Control A909-
	Uterus	0.466453	0.876707	0.150448	0.0678161	0.115198	1.26486	1.64575	0.262194	0.213328	0.119424	0.0355107	0.106179	0.140476	0.0705858	0.116986	0.0351355	0.0357547	0.0443957	0.0407365										1.54823	0.149623	0.146216	0.0771089	0.045937	0.02793	0.0405266	0.032366
	Placenta	0.030145	0.027332	0.03	0.038904	0.769404	0.256996	2.44324	0.985886	0.299063	0.196947	0.106757	0.099041	0.4125	0.273	0.357056	0.235209	0.257677	0.368774	0.724846	0.212789	0.108609	0.101812	0.0993827	0.14239	0.472586	0.640588	0.0924	0.0905122	0.046239	0.047809	0.034615	0.03389	0.287639	0.200739	0.167146	0.171752	0.175907	0.270703	0.091048	0.095587	0.310962	0.274068	0.114482	0.0809107	0.0715803	0.059732	0.0664251	0.0742169
	IFN𝛾	Control A909+																												Control A909-
	Uterus	0.191453	1.35763	0.469125	0.360019	0.303325	1.99041	1.4417	0.935693	0.872899	0.549517	0.217458	0.289337	0.226677	0.105879	0.184253	0.059248	0.0772301	0.0693682	0.0644994										1.88794	0.761789	0.190054	0.152465	0.0744496	0.0583991	0.0878077	0.0520671
	Placenta	0.023135	0.029054	0.029588	0.227986	0.821192	0.530191	0.761597	0.8608	0.411996	0.448612	0.087122	0.047566	0.532813	0.455	0.597681	0.396141	0.444619	0.626916	2.16265	0.336504	0.292121	0.245103	0.216049	0.28478	0.270949	0.55	0.22176	0.181024	0.104396	0.130504	0.286241	0.038665	0.591726	0.507113	0.540182	0.365551	0.443145	0.82963	0.221662	0.12	0.5775	0.495932	0.273486	0.222504	0.176394	0.0923131	0.187319	0.176265
	IL1α	Control A909+																												Control A909-
	Uterus	4.24605	30.0803	6.4714	1.60609	4.93668	5.76838	6.54937	1.36259	0.980384	0.28891	1.06858	3.27296	11.5574	6.56691	9.47003	3.19801	1.34724	3.65224	6.65957										46.7021	18.1631	9.10248	3.72401	0.448282	1.60217	1.05116	1.36782
	Placenta	4.0297	3.65373	2.98636	5.18271	1.76192	0.814801	2.17943	1.62863	0.657826	0.513645	0.67341	0.635029	21.1062	15.183	17.8606	6.3754	13.0657	25.6224	11.241	9.21427	10.6044	11.6612	6.87037	7.2208	25.7748	33.3818	5.10972	5.58913	6.18114	5.10972	4.62728	3.05555	0.536478	0.554507	0.590374	0.430561	0.582712	0.701757	0.350791	0.714947	11.8684	9.27915	4.10017	4.41132	4.9416	4.75956	4.04928	5.73789
	IL1β	Control A909+																												Control A909-
	Uterus	0.117308	0.220482	0.037836	0.017055	0.028971	3.5961	1.88409	0.084619	0.021758	0.012181	0.012538	0.0822885	0.0893939	0.220276	0.0526438	0.0192901	0.0371849	0.372507	0.0373418										0.389362	0.15939	0.036772	0.0420594	0.0237605	0.0114259	0.0227962	0.0140722
	Placenta	0.007597	0.006888	0.00756	0.009804	3.20828	0.076878	4.60635	2.05183	0.117948	0.023589	0.008665	0.00708	1.82187	0.182	0.652016	0.290916	2.66772	6.68956	0.332716	0.247429	0.67787	0.282811	0.0777778	0.230014	9.86287	8.71588	0.10472	0.373363	0.164619	0.012048	0.008723	0.00854	0.021039	0.01257	0.012356	0.012008	0.015121	0.015575	0.009496	0.007758	0.177692	0.130508	0.0636013	0.0471979	0.0357902	0.0352962	0.0371981	0.0432932
	IL2	Control A909+																												Control A909-
	Uterus	0.176282	0.628916	0.16468	0.11881	0.093193	0.472719	0.57479	0.239469	0.304508	0.184875	0.054445	0.153959	0.105357	0.0632838	0.0935889	0.029624	0.0486264	0.0388462	0.0322497										1.6195	0.277724	0.131949	0.070099	0.0491051	0.0266604	0.0489697	0.0337733
	Placenta	0.06029	0.054665	0.06	0.077807	0.17894	0.178792	0.199709	0.241657	0.096626	0.074376	0.012122	0.008997	0.292187	0.21	0.372581	0.22283	0.22231	0.280268	0.57037	0.232584	0.14606	0.131978	0.142593	0.169772	0.077189	0.255588	0.11396	0.0937448	0.092479	0.095619	0.069231	0.06778	0.163824	0.111127	0.116284	0.114961	0.117742	0.235992	0.084026	0.026441	0.355385	0.247966	0.165363	0.117995	0.0945883	0.0515867	0.0903382	0.0989558
	IL3	Control A909+																												Control A909-
	Uterus	0.067415	0.126707	0.021744	0.009801	0.016649	0.083769	0.091439	0.020104	0.031859	0.017835	0.014048	0.106179	0.12132	0.0450289	0.0935889	0.0275572	0.0293188	0.030522	0.0356444										0.223759	0.021624	0.021132	0.073604	0.0364328	0.0215823	0.038838	0.0239227
	Placenta	0.004351	0.003945	0.00433	0.005615	0.03649	0.018189	0.043357	0.0288	0.017338	0.009667	0.012202	0.010583	0.292187	0.21	0.263911	0.235209	0.18189	0.265517	1.93688	0.148458	0.0973735	0.0942703	0.0777778	0.109531	0.0787643	0.168235	0.07392	0.0549538	0.006674	0.0069	0.004996	0.004891	0.025429	0.013028	0.014703	0.010285	0.01245	0.017569	0.008556	0.006157	0.266538	0.208814	0.0805617	0.060683	0.0587981	0.0393688	0.0557971	0.058755
	IL4	Control A909+																												Control A909-
	Uterus	0.047115	0.088554	0.015196	0.00685	0.011636	0.090168	0.135924	0.029885	0.021369	0.012664	0.01303	0.10087	0.102165	0.0498969	0.0965135	0.0254904	0.0300339	0.0374588	0.0339471										0.156383	0.015113	0.014769	0.070099	0.0388088	0.0228518	0.038838	0.0274408
	Placenta	0.003039	0.002755	0.003024	0.003922	0.059007	0.033358	0.129079	0.070857	0.02671	0.015957	0.015819	0.009071	0.326562	0.28	0.29496	0.22283	0.2021	0.398276	0.39213	0.188046	0.0973735	0.101812	0.0777778	0.115007	0.160679	0.517647	0.07084	0.072733	0.004661	0.004819	0.003489	0.003416	0.035015	0.022254	0.016523	0.016978	0.02006	0.027066	0.01454	0.014164	0.236923	0.208814	0.0848018	0.0707968	0.0485724	0.0488717	0.0504831	0.0649398
	IL5	Control A909+																												Control A909-
	Uterus	0.10812	0.203213	0.035114	0.015828	0.026702	0.228432	0.279149	0.109169	0.067084	0.037555	0.020835	0.0902519	0.102165	0.0535479	0.076041	0.0234236	0.0257434	0.030522	0.0339471										0.358865	0.056271	0.033891	0.0525743	0.0316807	0.0190432	0.030395	0.0211083
	Placenta	0.006975	0.006387	0.00701	0.014617	0.068808	0.050515	0.082576	0.103486	0.048688	0.03173	0.020827	0.019322	0.283594	0.21	0.201815	0.173312	0.14147	0.265517	0.404012	0.118766	0.0786479	0.0829579	0.0648148	0.0821479	0.066162	0.129412	0.06776	0.0517212	0.010805	0.014403	0.021808	0.007919	0.052422	0.036585	0.032854	0.025787	0.026411	0.049335	0.025915	0.024413	0.1925	0.15661	0.0678414	0.0573117	0.0460159	0.0407264	0.0478261	0.0494779
	IL6	Control A909+																												Control A909-
	Uterus	0.076282	0.143373	0.024604	0.01109	0.018839	7.46457	1.23204	0.614122	0.015721	0.01296	0.009586	0.45126	0.453355	0.65231	0.336335	0.104028	0.135153	0.5161	0.162946										0.253191	0.278958	0.023912	0.245347	0.118803	0.0787118	0.135089	0.0851367
	Placenta	0.004938	0.004477	0.004914	0.006373	1.81993	0.122901	1.96276	1.32063	0.297142	0.08099	0.022297	0.011394	4.52031	1.001	1.27298	0.953215	1.87953	3.54023	2.24583	0.737339	0.447544	0.41856	0.311111	0.618848	4.07527	7.96853	0.32648	0.345886	0.007574	0.007831	0.00567	0.005551	0.080071	0.037324	0.035393	0.041486	0.028276	0.084141	0.019139	0.026904	0.932885	0.835254	0.430369	0.264645	0.18662	0.179196	0.217874	0.244297
	IL9	Control A909+																												Control A909-
	Uterus	0.291239	1.28735	0.505789	0.294113	0.280528	1.47414	1.44716	0.730751	0.801697	0.487321	0.13507	0.265447	0.188366	0.102228	0.166705	0.0468473	0.0693641	0.0561883	0.0534666										1.96277	0.415422	0.244876	0.129683	0.0839538	0.0450689	0.103005	0.0478454
	Placenta	0.044268	0.042956	0.056598	0.22861	0.586689	0.392784	0.559674	0.632914	0.368276	0.386679	0.127186	0.086615	0.395313	0.336	0.52006	0.346624	0.32336	0.45728	1.18827	0.296915	0.213473	0.237561	0.168519	0.246444	0.201637	0.372059	0.16632	0.14385	0.077436	0.177985	0.2546	0.109938	0.546569	0.372817	0.507088	0.374409	0.40877	0.684805	0.288823	0.135979	0.459038	0.404576	0.220485	0.175306	0.143161	0.0814528	0.15942	0.180904
	IL10	Control A909+																												Control A909-
	Uterus	0.377885	0.710241	0.121881	0.054939	0.093325	1.80509	2.0188	0.412136	0.276795	0.24595	0.063539	0.153959	0.162825	0.101011	0.149157	0.039958	0.0529169	0.0693682	0.0543153										1.25425	0.121213	0.118453	0.101644	0.0554412	0.0342777	0.0574127	0.0379949
	Placenta	0.024413	0.022135	0.024296	0.031506	0.498543	0.256848	0.808625	0.623371	0.23702	0.126781	0.123609	0.087832	0.48125	0.392	0.388105	0.334244	0.34357	0.575287	0.83179	0.257326	0.161041	0.150833	0.120988	0.169772	0.252046	0.478824	0.1078	0.109908	0.037447	0.038719	0.028033	0.027446	0.156912	0.192324	0.131274	0.171654	0.16623	0.221178	0.117804	0.110676	0.414615	0.31322	0.135683	0.0977671	0.0920319	0.0733075	0.0876812	0.0958635
	IL12p40	Control A909+																												Control A909-
	Uterus	0.624786	0.953614	1.46189	1.21525	1.06929	16.2467	7.52101	2.35797	2.29947	1.0141	1.01172	0.562747	0.558712	0.714377	0.415301	0.240437	0.26673	0.778312	0.339471										1.68404	12.3098	1.48486	0.38905	0.314431	0.143459	0.268489	0.135797
	Placenta	0.415331	0.506481	0.420275	0.563146	2.31927	0.99919	1.82045	1.19874	0.635848	0.671323	0.310175	0.465597	1.16016	0.497	0.683065	0.507556	0.838714	0.980939	1.5091	0.59383	0.647909	0.74285	0.375926	0.580512	1.33269	1.81176	0.54824	0.876029	0.495233	0.382585	0.525416	0.490567	0.637084	0.691725	0.514943	0.375148	0.420867	0.466429	0.394955	0.342989	0.747788	0.574237	0.381608	0.359041	0.444821	0.302733	0.350725	0.392731
	IL12p70	Control A909+																												Control A909-
	Uterus	3.35182	6.2998	1.08108	0.48731	0.827784	1.61415	1.41082	0.398199	0.192627	0.15352	0.057109	0.42737	0.549134	0.285994	0.456246	0.118496	0.120136	0.15816	0.203682										11.1252	1.07515	1.05067	0.303178	0.128307	0.0958507	0.128334	0.111874
	Placenta	0.216678	0.196462	0.215636	0.279635	0.408146	0.170692	0.438869	0.358343	0.19508	0.119981	0.157393	0.131232	1.40938	1.141	1.25746	0.878939	0.889239	1.46034	5.1571	0.791774	0.382004	0.346915	0.341358	0.476458	0.689975	1.02235	0.24332	0.307095	0.332362	0.343647	0.24881	0.243595	0.15	0.139437	0.137787	0.118553	0.135484	0.222127	0.114639	0.148149	1.09577	1.03102	0.347687	0.276445	0.240305	0.218565	0.209903	0.253574
	IL13	Control A909+																												Control A909-
	Uterus	1.21506	5.28213	1.39935	0.63077	0.694063	3.07795	3.89328	1.15589	1.26466	0.862072	0.416644	0.10087	0.0830087	0.0352929	0.0643424	0.0186011	0.0314641	0.0249726	0.0237629										8.0195	1.51014	0.757368	0.0595842	0.0380168	0.0177736	0.0354608	0.0225155
	Placenta	0.078557	0.09474	0.103986	0.482799	1.11192	0.764801	1.20117	1.22057	0.638707	0.630435	0.15004	0.169358	0.20625	0.182	0.217339	0.160932	0.16168	0.191762	0.903086	0.13856	0.0936284	0.0942703	0.0820988	0.115007	0.0787643	0.155294	0.08008	0.061419	0.160275	0.406407	0.53184	0.301708	0.687689	0.591197	0.804119	0.591388	0.605696	1.1537	0.432097	0.192847	0.177692	0.169661	0.106002	0.084282	0.0600764	0.0380113	0.0611111	0.0680321
	IL17A	Control A909+																												Control A909-
	Uterus	0.027671	0.041165	0.015472	0.004023	0.010053	0.217781	0.213603	0.062702	0.02788	0.021121	0.011367	0.167232	0.185173	0.111964	0.143308	0.0427137	0.0786603	0.149835	0.0568613										0.071631	0.159904	0.006865	0.0981386	0.0633614	0.0342777	0.0523469	0.0408094
	Placenta	0.001796	0.002004	0.002199	0.006016	0.047616	0.03137	0.060082	0.041086	0.02896	0.019704	0.015103	0.012389	0.635938	0.364	0.403629	0.309486	0.353675	0.708046	2.30525	0.257326	0.121717	0.150833	0.12963	0.175249	0.159104	0.304118	0.1078	0.103442	0.002754	0.004929	0.004758	0.003494	0.028708	0.016655	0.027251	0.018701	0.016935	0.029345	0.014441	0.011957	0.422019	0.339322	0.129323	0.10451	0.0830843	0.0705924	0.0717391	0.0896787
	KC	Control A909+																												Control A909-
	Uterus	0.762607	1.31265	0.489766	0.33891	0.23723	75.3853	47.7679	5.47344	1.65924	0.3131	0.341042	0.254829	0.664069	3.55606	0.374356	0.0978281	0.333234	2.41263	0.952215										1.13156	24.2461	0.56708	0.124426	0.0997942	0.0431645	0.0540355	0.0583996
	Placenta	2.72593	1.87949	3.74914	5.44563	100.086	20.1399	47.6399	50.0971	6.99156	3.41475	1.94559	2.03241	41.9805	4.284	3.73357	2.39542	19.2702	39.3261	1.80617	3.28091	3.25452	3.23536	1.27037	2.65612	20.3385	32.2624	2.42858	5.98188	16.2924	3.04984	4.01665	2.44212	5.59031	4.60563	2.93137	3.50389	1.70186	1.92417	3.96513	2.37036	3.24288	2.50576	1.67059	1.25749	0.746481	0.695063	0.821014	1.07769
	MCP1	Control A909+																												Control A909-
	Uterus	2.16517	4.95984	4.01792	4.49674	2.79683	617.978	310.93	21.164	16.5081	5.51246	5.76688	0.212358	0.727922	4.9191	0.222274	0.304507	0.0865263	3.06746	0.561824										12.0613	118.969	6.1219	0.14195	0.0792017	0.0482427	0.0742988	0.204047
	Placenta	1.06177	8.19975	2.02491	2.60303	69.9735	19.514	73.2226	66.7257	8.13496	5.94357	2.99149	5.51622	0.515625	0.385	0.357056	0.253778	0.36378	0.663793	0.57037	0.267224	1.01119	1.26699	0.142593	0.350498	6.09951	14.9924	1.16732	0.274769	5.56144	1.27722	2.86134	1.07015	10.4339	12.1655	4.1876	4.86703	4.82308	5.28015	3.17414	4.06406	0.310962	0.326271	0.161123	0.112938	0.152108	0.29866	0.114251	0.114418
	MIP1α	Control A909+																												Control A909-
	Uterus	0.02094	0.039357	0.13949	0.144657	0.100976	19.318	31.5336	0.982379	0.397329	0.138801	0.114455	0.865357	1.25152	4.67327	0.605403	0.301752	0.432632	7.532	0.971735										0.08227	6.35024	0.271433	0.466158	0.258198	0.159328	0.290441	0.139315
	Placenta	0.063881	0.076863	0.113746	0.337923	19.053	1.26406	44.8718	44	1.27765	0.535153	0.111049	0.11191	11.2578	2.212	4.49425	2.06736	21.8672	78.8365	1.40216	3.08792	7.024	6.52916	1.14506	4.68791	49.6719	96.0203	2.86132	6.73184	2.83962	0.077875	0.288779	0.115994	0.320484	0.348662	0.199617	0.243209	0.197732	0.315337	0.13269	0.161886	1.38452	1.16153	0.814097	0.480407	0.613546	0.559309	0.729348	0.946265
	MIP1β	Control A909+																												Control A909-
	Uterus	0.274359	0.515663	0.16592	0.039888	0.067757	21.9885	24.4853	1.90993	1.0505	0.549611	0.147184	0.35039	0.332035	0.255569	0.304164	0.0902499	0.110124	0.567432	0.149367										0.910638	3.98903	0.086001	0.192772	0.107714	0.0615729	0.102161	0.0752862
	Placenta	0.06029	0.054665	0.06	0.077807	9.09934	2.02879	55.0699	28.9657	2.12249	0.765911	0.322536	0.222087	0.996875	0.672	0.807258	0.581833	1.07113	5.4431	1.61605	0.465167	0.325827	0.290353	0.233333	0.391572	5.88842	11.7118	0.22176	0.271537	0.092479	0.095619	0.069231	0.06778	0.835469	0.714542	0.488027	0.440354	0.482359	0.712821	0.236103	0.30363	0.67375	0.632966	0.245925	0.183735	0.153386	0.1439	0.158092	0.197912
	RANTES	Control A909+																												Control A909-
	Uterus	1.94508	8.96386	2.50782	0.736828	1.63821	14.3135	21.292	2.40416	1.95774	1.20414	0.913912	0.822885	0.472511	0.236097	0.485492	0.162588	0.210953	1.45535	0.21811										7.11667	8.66004	1.24303	0.578317	0.217013	0.101564	0.219519	0.117503
	Placenta	0.064261	0.161115	0.11244	0.464037	1.46185	0.988954	8.05361	8.60571	0.713777	0.645467	0.276987	0.393252	0.627344	0.518	0.636492	0.495177	0.611352	1.10632	0.641667	0.425578	0.325827	0.27904	0.265741	0.350498	3.36481	3.33559	0.25872	0.240827	0.282574	0.34425	0.524385	0.236646	0.982997	0.724754	0.788506	0.634646	0.690171	1.05807	0.46909	0.304875	0.651538	0.587288	0.309526	0.239361	0.30166	0.124894	0.191304	0.204096
	TNFa	Control A909+																												Control A909-
	Uterus	0.225	0.558434	0.136216	0.048944	0.08314	8.75775	4.27883	1.58776	1.01686	0.426106	0.189396	0.135378	0.146861	0.1217	0.122835	0.0323797	0.0400452	0.0790798	0.0441312										0.746809	0.332214	0.070529	0.0858713	0.0491051	0.0291995	0.0439038	0.0295516
	Placenta	0.012224	0.013181	0.012371	0.051604	1.57364	0.672901	2.73543	2.46583	0.589035	0.528492	0.163831	0.094912	0.429688	0.294	0.341532	0.284727	0.28294	0.405651	1.09321	0.217738	0.27714	0.27904	0.112346	0.136913	0.786068	0.692353	0.13244	0.0905122	0.072246	0.026616	0.049921	0.018866	0.806559	0.720739	0.547222	0.505955	0.575907	1.02441	0.284619	0.204804	0.370192	0.31322	0.127203	0.0977671	0.0766932	0.0570169	0.0717391	0.083494
[truncated: 57 more columns]

[truncated: 2 more sheets: Supp. Fig. 5, Supp. Fig. 6]
